# Supplementary material for: Insights into the genome structure and copy-number variation of Eimeria tenella
Source: BMC Genomics. 2012 Aug 13;13:389. doi: 10.1186/1471-2164-13-389 (PMC3505466; doi:10.1186/1471-2164-13-389)
Supplement: Additional file 2 — Details of Eimeria tenella HAPPY map markers. List of Eimeria tenella HAPPY map markers together with relevant details including mapping information, and primers and amplicon sequences. [file 1471-2164-13-389-S2.xlsx]

## Sheet: Sheet1
Group (Integrated HAPPY Map)	Marker #	Marker name	Subgroup (HAPPY linkage group)	Position on HL (approximate)	2007 Contig	Position on C2007	2010 Contig	Position on C2010	Fex Primer	Fin Primer	Rvs Primer	Amplicon
IHM01	1	Ewg001h09	HL45	0	C00029451	3285	SC47.2	167513	GTCTGGCAGTCCTATCGC	CCAAGTCAAACAACGAATCG	CTCATTGCGTGGGAGTCG	GTCTGGCAGTCCTATCGCTTTATTCAAGCGAAGCACAAGAGCCAAGTCAAACAACGAATCGAGGATTCGCAAGCTGTTCGTAAGCCAGAAAATAGACCTAAGAATAACACAAACGAAAAAACCGGAAAGCGCATATCCCGACTCCCACGCAATGAG
IHM01	2	Ewg013e10	HL45	52312	C00029669	3416	not uniquely mapped	N/A	CTACGCATTACAGGTCTCG	CGCATGCATCAGATCATCC	CAAGTTACTCATGCTCAACG	CTACGCATTACAGGTCTCGCGCCGCATGCATCAGATCATCCAAGACGTTCTCAAGGTTCTTCTGTGACGTCTCGTGTGCTTCGACATCAGCGGCTAGTTGTTAGGTGCTTTGAGTGGTTTGCGTTGAGCATGAGTAACTTG
IHM01	3	Ewg019a02	HL45	66404	C00002522	9812	SC47.5	14065	CCTGAACTATTCATTCATCGG	GATTCGTCTCGGAGTATGC	GTTTGCTACAGTCCAAAAGC	CCTGAACTATTCATTCATCGGCCACGTTTTTACTCGATTCGTCTCGGAGTATGCCCAGCGTACCCGCTGCAAATAGTGGGCAACACAACTAAGCCCATGTTGCATACATCACCGAAAAATGCGGCTTTTGGACTGTAGCAAAC
IHM01	4	Ewg019g04	HL45	110578	C00016853	8115	SC47.5	37541	GATCCTAAACATTCAATTCCG	GTCAAAGAACATCCAGATTGC	CCAAGTAGAGGAGCTCTCG	GATCCTAAACATTCAATTCCGTGTAAACTGGGGAGTCAAAGAACATCCAGATTGCTAGAATGCAACGAAGGGTTTGGGGCTTAAGACTAAATCTTTAGGGTTTGTTACACAGAGAGTCGAGAGCTCCTCTACTTGG
IHM01	5	Ewg010f07	HL45	191126	C00016853	629	SC47.5	45027	CAAATGGTACTTTTGTAAACCC	CTGGCTGCCTCTTTGTAGG	GTTTGTACACCTCAACTAGC	CAAATGGTACTTTTGTAAACCCTTCAGTCACTGGCTGCCTCTTTGTAGGGTTTAAAACCCCACAAAAATGCCCCTGGCTTTgcagcagcAAAAGCAGAGAAGTAGGGCACAGCTAGTTGAGGTGTACAAAC
IHM01	6	Ewg014b04	HL16	0	C00029451	161386	SC47.2	9413	GAGGTTTGATGGATGTAACC	GTTTGTCTCTGATGTTTCCC	GCTACAGAACCTTGGTAACG	GAGGTTTGATGGATGTAACCCTATGTTTGTCTCTGATGTTTCCCAGGAACTAATTATCAAGACAAGATTTGAGCCTCTGTATtgctgcCACACTGTTgcagcaAATCTCCCGTTCGTTACCAAGGTTCTGTAGC
IHM01	7	Ewg016g01	HL16	126074	C00029420	2284	SC2.22	304786	GAAGTAGAACATGGCACACC	GTGAAGCATGTTTGTTTGGG	CTCAAGAAGGAATCTTCAGG	GAAGTAGAACATGGCACACCTAAAAGAGTAGGAGTGAAGCATGTTTGTTTGGGAGAAACCCCTGGCGAGAACAAAATTTTGAACTAGCTCACCTCTATAAAAGTTTCTCctgctgctGTCTCGCCTGAAGATTCCTTCTTGAG
IHM01	8	Ewg007e05	HL16	135746	C00021058	25862	SC2.22	308061	CAGTCTTTCGTCAGATCCG	CATGATGGAGTTGAAGATACC	GGGATAGATCATTCTTCTCG	CAGTCTTTCGTCAGATCCGTCGCAACATGATGGAGTTGAAGATACCGTGGCACGATAAGTAAAGAATGGATATCCACATCATCTGGAGAGACCGCCACATGGTCGATGTTCTTTTCTACCCGAGAAGAATGATCTATCCC
IHM01	9	Ewg016g02	HL16	167674	C00029420	33160	SC2.22	273910	GAATGAATCGACTGCAATCC	GGCTTCGTAGTATGCTTACG	GACCACAGCACTTGTAACC	GAATGAATCGACTGCAATCCTGTGGTGGCTTCGTAGTATGCTTACGGGCGGCTTTTGTGATGCCGAGTAAATGATGACGCGCCTCAAAGGGAGACGTCGGTATGCATATTGACCCGTTGGTTACAAGTGCTGTGGTC
IHM01	10	Ewg001g12	HL16	176670	C00029424	206878	SC2.22	268190	GTCACGTCATCGTTAACGC	CATGCACAGCTTCACTTTGC	GAACCGTTTACTTCGTAGCG	GTCACGTCATCGTTAACGCGGAAGACGTTAGCGGCAATTACGAAACACGCATGCACAGCTTCACTTTGCCAGAATGTAAAATCTCCAGAGTGCGTGTCACAGGTCTCGAAGGTCACGAACTGCAGGACATTCACGTTGGGATTTCCGAGGAAATTGTGGAAGCATTCAAagcagcaTATGGCCAGGCCGCTACGAAGTAAACGGTTC
IHM01	11	Ewg001g11	HL16	272454	C00029424	2533	SC2.22	63842	CAAACACTGAGCCTATCTCG	GCTCATAGTTTCGGTTACGG	GTCCACATGATAGACAAAAGG	CAAACACTGAGCCTATCTCGGCAATTCCGGATGTCTTCAAAATGTGCAAGCTCATAGTTTCGGTTACGGAAGCTTCCAGAGTCAAATGCCAACGGCTCGTCTGGTCCTTTCCAAGGCGTTCGAGTAGGCAAAAAATAAGTTGTGGTGAGAGCTTGCAATCATCAAATAGTCCTACAGACCTTTTGTCTATCATGTGGAC
IHM01	12	Ewg004e07	HL16	291356	C00029474	721	SC2.22	52563	CAAAGCTTACCAGATTGACG	CACTGCCTTTCGTTCTAGG	CGACTAGATGACGAACAGG	CAAAGCTTACCAGATTGACGGCACTGCCTTTCGTTCTAGGTGCCGGCAGGAGACCACGGGACAAAGGGACCTTTCCGGCCAACAGTCGGAGTATCGCGCTGATCAAGATTTGAAGAGCCTGTTCGTCATCTAGTCG
IHM01	13	Ewg004e08	HL16	340704	C00029474	52779	SC2.22	505	CTGTGTTTCTGGAGGAAGC	CTACCCAAGCTTTTGCATGC	GTGTTCTAATGTCCTTTGAGG	CTGTGTTTCTGGAGGAAGCTGCAGAAGAtgctgctTCTACCCAAGCTTTTGCATGCCCTTGTAAAGAAGGTAATTTGGGAAAATAAATAAAGTTTCTTTTATTCCAAAATAAAGGATTGAAGGCCTCAAAGGACATTAGAACAC
IHM01	14	Ewg005f07	HL16	405184	C00029399	5820	SC2.11	11289	CTCTTGATTGCCTACTTGCC	CTCCAGGTACTGAAATCAGG	GCACAAAGAGCACAAGTGG	CTCTTGATTGCCTACTTGCCTACTTGCCTCCAGGTACTGAAATCAGGTGAAATTCAACTTTTGAATTTCATGCGCAGACACGGTTACTCGGGGTTACTTGGGTTTTTCACTCCCACTTGTGCTCTTTGTGC
IHM01	15	Ewg005f08	HL16	444782	C00029399	38156	SC2.11	47508	CACAGCTAATCAAAGGATGC	GTGTCCATCTCATCAGACG	GAGGAAGCCACAATGTAAGG	CACAGCTAATCAAAGGATGCACCTGTTATGGCGTGTCCATCTCATCAGACGGCTCGCTCAGTCTTCCCATTGTGGCCCACTCATTCACTAAGGAACTGGGGGAAACAATAAGCCAGAAAAATCCTTACATTGTGGCTTCCTC
IHM01	16	Ewg024c02	HL16	474084	C00031061	1099	SC2.4	5048	CCAACAGGCTGTGAACCC	CTCGTCTGCGTCTTCTCG	CTTCTTTGGTGCAGTTCGC	CCAACAGGCTGTGAACCCTAAATCCTCGTCTGCGTCTTCTCGTCCTCTCTGTAACTTGAGTATAGAGCTGTTTGTTCTAAAACCACCGGGTGTACGTACACCCGAGAACGGCACCGCGAACTGCACCAAAGAAG
IHM01	17	Ewg001f04	HL16	513006	C00030871	370763	unmapped	N/A	AGATGCGCTGAATGGTACC	ACACGCCACATTAGTTAACC	ACAGCATCTGTGTCACTCC	AGATGCGCTGAATGGTACCAAGTCTAATTTTATGGAAGGCTTAACATTATACACGCCACATTAGTTAACCCTAACATAAACGGCACACAATTGATTTATAATCCACCACCTATGTGATTGGAAGGGTAGCACGCTTTGGGGCAAGAGGTGGCAAAGGAGTGACACAGATGCTGT
IHM01	18	Ewg023e09	HL16	591162	C00030738	949	SC2.20	8729	CAGCTCATGGATACAGTGG	GCACTTCGCGACTTAGCG	GATCTCAAACGATCCAAAGC	CAGCTCATGGATACAGTGGGTGGTGGCACTTCGCGACTTAGCGAAATTCATTTAGTTCTCCAAATACATTTCTCATTTTCAATTAAAAGAGTATTTTTTCAAGGTATTTTGTTTTTTTCACGTCACTCCGCTTTGGATCGTTTGAGATC
IHM01	19	Ewg001f03	HL32	0	C00030871	21001	SC2.3	86918	GGGTTTGGTGCGTCAGCG	GCTGTATGTACACCTGAGC	GTTGCCCAGAAGCTGACG	GGGTTTGGTGCGTCAGCGAATCTCACATGAtgctgctgctgcAGTTGAGCTGTATGTACACCTGAGCCCTCACCTCTCCCCGGACATGGCTGATGCGTACATCCCgctgctgGAGTTTCTGTCGGCCTTCGCGTCAGCTTCTGGGCAAc
IHM01	20	Ewg001g04	HL32	80834	C00030135	205841	SC2.3	52939	CACTTTGGAAAGGGATAAGG	GAGTCAAAAGCAAGAGGGC	CAAGTGGTTTTGCGTTCAGG	CACTTTGGAAAGGGATAAGGACAAAGAGTCAAAAGCAAGAGGGCCATGCGCACAAACAGGCCGTTGGCCGCCTGGGCAAAGTACAAACAAAATTtgctgctgTCAACACTTTCGCCCAACTCCCAATTCCGAGGCAACGGGTGCAACACCTGAACGCAAAACCACTTG
IHM01	21	Ewg026b12	HL32	150514	Chr9_EtMIC2	N/A	SC65.4	113581	CTGAAAAGCCTCCAAGTGG	CTGAGGAGGCTCCTAAAGG	CTTTCATCATTTCCGTAAAGC	CTGAAAAGCCTCCAAGTGGCCAAGGAAGCGCTGAGGAGGCTCCTAAAGGGGAAGGTGGACAGGAGAAGCCGTCTGTACCCTTGATTGCTGTTCGCATCCATGGATCTGGCGGCGACAAAGGGGAGAGCGCTCCGCAGTCGGCTGTTCTGCTTTACGGAAATGATGAAAG
IHM01	22	Ewg026b11	HL32	198094	Chr9_EtMIC2	N/A	SC65.4	114359	CTCAACAGTCATCCTGAAGG	CAGTGTTGATCTGGAAGAGG	CATGAAGCACAATGAAAGCC	CTCAACAGTCATCCTGAAGGACTGCTTAAAAATGTGCAGTGTTGATCTGGAAGAGGTTCAAGCAGAGTGACGCAAAGACGTGTCGCTTGCTTTGATGTTGGCTTCCGGAGACGAATGCATGCATTATTTTGGCATTTTCCCATTCGCGGAGCAGCGGCTTACAGGAGGATGACACGGCTTTCATTGTGCTTCATG
IHM01	23	Ewg022g05	HL32	332956	C00020331	1176	SC65.3	30743	GCTCTTGAGCTTCAATCAGG	CAGAGGCAAAACTATCTTCC	GTTTCCTGAATGCCTAGGG	GCTCTTGAGCTTCAATCAGGAAAGCCAGAGGCAAAACTATCTTCCTCGAAATCCCAGGCCCAGCTCCAGATTCCAAGTCTCAAACACACGCGCTGAGCCCTGAAAAGCAAACCCTGATCTCCCTAGGCATTCAGGAAAC
IHM01	24	Ewg022b05	HL32	428610	C00029657	3932	SC65.3	5311	GTCTCTAGATGTCAGTCTCC	GGCTACACATACCAAAGGC	GAGACTTAAGAATAGATTGTCC	GTCTCTAGATGTCAGTCTCCATATACCCAAGGCTACACATACCAAAGGCAATCTATTTCTAACACTCCCACAAACCTAAGACAATCTATTTCTAAGTCTGTATATAGCCAGGACAATCTATTCTTAAGTCTC
IHM01	25	Ewg001g03	HL32	471562	C00030135	5020	SC65.3	43582	CACAGCCACTTGTCTTCGC	GACATGAACACCAGCAACC	GGACAGCAAAGACATGACC	CACAGCCACTTGTCTTCGCCCGTTACTAGCTTACTGACATGAACACCAGCAACCCTTAGagcagcaTCTGTTGCGGCTCGAAGACCAAAAGCATTCAGACGGCCCATGCAGTACACAGACATCAGGTGAGACAAGTACGTGGCACCCGAAACGGTCATGTCTTTGCTGTCC
IHM02	1	Ewg021d06	HL12	0	C00020896	4563	SC1.1	11643	GAAACTGCTCGTGTTCTGC	GTTTTGAACTTCAATTCAACG	CTTGTTTCAGACCAAATGCC	GAAACTGCTCGTGTTCTGCACAGAGGGGGAATTCAGAAAAGTTGAATTTGAAGGAGTTTTGAACTTCAATTCAACGAAAATCGAGAACTTAGAAATTGTAATACAATCAATGAACTTAAAATAAAAAACATTATTTGTCACTCCTGGTTTGGGCATTTGGTCTGAAACAAG
IHM02	2	Ewg027c08	HL12	58032	C00029287	2980	not uniquely mapped	N/A	GGGTTTCTCAGGACCTTCC	GATCAGCGCAGTTTACTCC	GTACTTGGATAGCCTCTGC	GGGTTTCTCAGGACCTTCCATTGGACACAAGATCAGCGCAGTTTACTCCGAATGAGCATTTGCAAACTAAACTTCAAAATAATTTAAGTAAAAGTCTGCATAAATGCAGTGCAATGAACTTGCAGAGGCTATCCAAGTAC
IHM02	3	Ewg014c03	HL12	114166	C00029335	130251	SC1.4	4270	GTACAACTTGAACTGGAAACC	CTTAGCGTAACAAGGAAAACC	GTCGAGCTTTCTCAAAGCC	GTACAACTTGAACTGGAAACCTCTGCCTTAGCGTAACAAGGAAAACCATTTATTTGAATTCAAATAAATCTTTTGTTCTTCTTTTGTCTTCAGCTCACAACAAGAATCCACTCTGTGGCCTCAGGGCTCTCGGGGGCTTTGAGAAAGCTCGAC
IHM02	4	Ewg005d12	HL12	241332	C00020916	40416	SC15.10	40398	GATGTTGCTGAAAGCTTACC	CCTCAGCAAGAAACATCGC	CCCAAAAGAGCTTGACACC	GATGTTGCTGAAAGCTTACCGTCCTCAGCAAGAAACATCGCCCCTTCACAAACACGACCACATCGACTCCAGCATGCCCTGGGATAGCAGTTagcagcagTAAAATACGAGGTGTCAAGCTCTTTTGGG
IHM02	5	Ewg003c03	HL12	248612	C00028566	544	SC15.10	43144	CACAGAACAGAAGCCATCC	GTTTCACTGGACGAATGGG	GTAGACCAACTTAACAAAGGG	CACAGAACAGAAGCCATCCACGCAAAGGGACGCAGTTTCACTGGACGAATGGGTAGCCTCTCTGAGTTTTACATTACACAGACTCCTTTTTCTCAAACGAATGCATTCAATGAAGCTTGCTACTCCCTTTGTTAAGTTGGTCTAC
IHM02	6	Ewg005d11	HL12	282334	C00020916	109	SC15.10	91	CTTGGATCTGGACCTTACC	GCAACCTGTGACTTTAGCC	CGATCCTAGGGAATCTTTGC	CTTGGATCTGGACCTTACCCATGCAACCTGTGACTTTAGCCTGAGCTTCCTGTGGCATTAGGAAATAGAGTAATTTAGTTTAGGCTTGTTCTATGAAATTGTAGCTTTTGCAAAGATTCCCTAGGATCG
IHM02	7	Ewg006e02	HL12	287404	C00020952	29247	SC15.9	95185	CATGTGTCGCTATACTTTCC	GGTTGCTATGGCTACATCG	CGTCTTTCTCACTGAAATGC	CATGTGTCGCTATACTTTCCAATCGTGGTTGCTATGGCTACATCGTAGTAGCGACGGACGAGAGTGAGAACAATGTTTCCGTTCACGCAGAAGGATCCATGCATTTCAGTGAGAAAGACG
IHM02	8	Ewg017c01	HL12	297466	C00020952	4318	SC15.9	70235	GATTGGATAAGGTACTCAAGG	GTGGTCGAAGTTGACATGC	GTCGAACTCCTCATTTGCG	GATTGGATAAGGTACTCAAGGAAGGCCAGATGTGGTCGAAGTTGACATGCAATTAAAAATTTGCAACACTGTTGCTCTAAGTGGACGATAGCTGAAAATAGAAGCCAATGCAACAACATGCGCAAATGAGGAGTTCGAC
IHM02	9	Ewg006e01	HL12	321958	C00020952	3458	SC15.9	69375	CTTAGTTTCTACACTTGATTCC	CCTAGTCCTATTGAACTTGC	CTTTGTAGCAGGATTGAAGG	CTTAGTTTCTACACTTGATTCCCCAGATATCCTAGTCCTATTGAACTTGCCTTTTACTGTTGGTAAAATGAGCAGTGTTTTGACACGCCACCTGCACTTGTTGGAACTCCGTCCTTCAATCCTGCTACAAAG
IHM02	10	Ewg017e04	HL12	366522	C00011841	25990	SC15.9	24376	CAATGTACGCATGAAGTAGG	GCAGACCGAAGAATGAAGG	CTTACACATCAACTGGAAGG	CAATGTACGCATGAAGTAGGCAAGCAGACCGAAGAATGAAGGCACAAATAAGTTCAATCAACTGTTCAAAGTTGATATTTTCTTTCTCGGCTGCGTAGGGCCTTCCAGTTGATGTGTAAG
IHM02	11	Ewg007a12	HL12	381394	C00011841	5013	SC15.9	45353	CAAGGATGGTTCAATTGACC	GAGAGCAGAAGTGTAAGGC	GTTTGATCTTTTGCTAAAGCC	CAAGGATGGTTCAATTGACCAATATGGAGAGCAGAAGTGTAAGGCTCATACTGCATGAAGGATATCCCTGTGCGGAGTTGTGTGCTTTCCGCGTGTTTCATCGTGTAGTTGCCATATTGGTTGGCTTTAGCAAAAGATCAAAC
IHM02	12	Ewg010h12	HL12	420134	C00010030	14831	SC15.7	60356	CACGAAGAGAACGACAAGC	GCATAACAGTAGCATTAGCC	GCTTCCAGATTAGACAGTGG	CACGAAGAGAACGACAAGCGGCATAACAGTAGCATTAGCCACTGCAGATGCTGGTGCGCCTAACAGGTTCTATcagcagGGCAGTGTCTCAAGCAAGCCACCACTGTCTAATCTGGAAGC
IHM02	13	Ewg012b02	HL12	451854	C00028984	2018	SC15.8	2192	CTTTGCCAGCGTTTGTGTCG	CAGTTGTTGCTGTTGTTGGC	GCTATAGACCACCCATTTGG	CTTTGCCAGCGTTTGTGTCGCTGCTGCTActgctgctGCGGCAGTTGTTGCTGTTGTTGGCCCAGGCCCGGCACTCATTTGTACAGATGAATTTATATCCACATGTATTAATACATTGAATATGTTATGTGTACCCCTACATACCAAATGGGTGGTCTATAGC
IHM02	14	Ewg010h11	HL12	470912	C00010030	6302	SC15.7	51827	CACAATCTCCTACACAATCG	CTTCTGCATAGCACACTCG	CAAGCTCATGTATTGACACC	CACAATCTCCTACACAATCGATTGTTCTTCTGCATAGCACACTCGTGGAACAAAATCAACAACGACACCGTTGTCGATTCCGTGATTTGCATCAGCCCTATATACAGGTGTCAATACATGAGCTTG
IHM02	15	Ewg024c05	HL12	583518	C00014989	507	SC15.7	62574	CAAACGCCACTTCCTTACC	CCTTCAAACATACCCCAAGC	GAGGTTCAGAAGAGATTTGC	CAAACGCCACTTCCTTACCCTTAACCTTCAAACATACCCCAAGCGCAAGGCCCCAGCGATGCAGAGCCAACAGGGGCAGCCTCCACACGCACTCTTGTCCTTGTCAACGGCTGCAAATCTCTTCTGAACCTC
IHM02	16	Ewg002e01	HL09	0	C00029335	1611	SC1.4	132911	GAGCACTTTTCCAACTAATGC	CACTAAGTCCTGAATACTTGC	GTTGAGCTAAACCCTAAACC	GAGCACTTTTCCAACTAATGCAATTTCCCACTAAGTCCTGAATACTTGCAAGCATATGGGTCTAAATTTGCGTCTCATTTGTCCCGATTAGGCACCCagggtttagggtttGGAGCTCGGGTTTAGGGTTTAGCTCAAC
IHM02	17	Ewg012h08	HL09	84968	C00004978	4514	SC1.6	5084	GAAGACGGCTGTATCTTGG	GTCAAAACAGCAGCAAATCC	GTGCTTAGGAGGTCTAGCG	GAAGACGGCTGTATCTTGGAGATGAGTTTGtgctgcAGGTCAAAACAGCAGCAAATCCTAAAGCTGAAGCCCTAAACCCTGCAGGCAGGCATTTGACGTGGCGCTGCACCTTTGGCACTACACGCTAGACCTCCTAAGCAC
IHM02	18	Ewg013g05	HL09	116870	C00029345	2383	SC1.4	139206	GACAACAGAGATGGCTTGG	GGGTTTCCTGCTCCAAACC	GAAGTCGCTGAAGTGAAGG	GACAACAGAGATGGCTTGGCGGGTTTCCTGCTCCAAACCTCAAACCCTAAACCGtaaaccctaaaccctTGCTGGTGGGTGGCCTTGCAGAGGCGGTCGCTCGCCTTCACTTCAGCGACTTC
IHM02	19	Ewg002d03	HL09	144664	C00029288	1265	SC1.6	12238	GAGTTTGAAGTCTTCAGTGG	GTACATTTCTTTGTAGTTCGC	CTGTGCATGCACCTTCCG	GAGTTTGAAGTCTTCAGTGGTCCTCAGTACATTTCTTTGTAGTTCGCGCAGGAGAGGCCGAACACAAAACATTGGGCTGTGGGGATGCGCAGATAGCACTTTTGGAGAAAACACAAGTAGAAACACTTAACGGAAGGTGCATGCACAG
IHM02	20	Ewg002d04	HL09	219726	C00029288	98130	SC1.6	109103	GCTATCCCTGCTCTTGCC	GTACTTCGTGAAGTAACAGG	GCTCAAACACTGCTAAGCC	GCTATCCCTGCTCTTGCCATGTACTTCGTGAAGTAACAGGCACTGAATATTTGTAACGTTTGGAAATACAAATCTGTAATTTAATATTGTTGTGTAATGGTTTACAACTATGGGCTTAGCAGTGTTTGAGC
IHM02	21	Ewg003c01	HL09	235430	C00020890	399	SC1.7	419	CAGATATGCAAAACTGTATGC	GCCATGTTCTACTTTTCTGG	CTTCATGTGAGTGCACATCC	CAGATATGCAAAACTGTATGCTAACAATTAGCCATGTTCTACTTTTCTGGATGCAagcagcCTAGTCATCTTACTATATGGATACTGCTTATTCTAAGGTACAGTGTGTGCCTTGCAGCCCCTGGATGTGCACTCACATGAAG
IHM02	22	Ewg003c02	HL09	284622	C00020890	70424	SC1.7	70443	GCCTATCTAAAGGCTTCGG	GGAGAAACAGCCAAGAAGC	CAAACTTAGGCAGAAACAGC	GCCTATCTAAAGGCTTCGGAATTAAAAAGGAGAAACAGCCAAGAAGCATACACGCTAACAACTTTATAACGATATTTATGCAGATGCTGTATGCGTTGTCACATGGCTATCTCTGCCTAGCTGTTTCTGCCTAAGTTTG
IHM02	23	Ewg011f09	HL09	292734	C00028599	4080	SC1.7	99462	CCTTTTGAGGTACTTGTTGG	GACTTTGGGGTGTATGTCC	CATCTCCACGTTTTCTTTCC	CCTTTTGAGGTACTTGTTGGGGACTTTGGGGTGTATGTCCACCACCTGGAGGCAGCTTCTTCCGGGAAGCACTTTGTCAAGTGCCAGAAAATTAGTTTGCAGATTTTTGTCGTGGAAATAAATGGCGGGAAAGAAAACGTGGAGATG
IHM02	24	Ewg010c09	HL09	297778	C00020785	2937	SC1.7	83621	GTAACTGGCTTTCTTTGCC	GTGTGCGTCACTGAGTACG	CAGATTTGGTGAGAAATGCC	GTAACTGGCTTTCTTTGCCTGTGTGCGTCACTGAGTACGCCAGCTAATTTCAGGTGTACGTACAGCgcagcaCTAGTGAAGCTGACTGCCGCGTTTTTTGCGTTTGGCATTTCTCACCAAATCTG
IHM02	25	Ewg010c10	HL09	306176	C00020785	14580	SC1.7	71978	CTTTGAAGGCAAGTTTAGCC	CCTATTCAATCTTCTGAGAGC	CCTTCGATCACAGATTCCC	CTTTGAAGGCAAGTTTAGCCACCCTATTCAATCTTCTGAGAGCTTCTGGGTGTTAGAGCAAAAGGCGTTTTtgctgctgACTCTGGACAAAAAGAAAGAGCTCTGGTGGGAATCTGTGATCGAAGG
IHM02	26	Ewg011g05	HL09	314626	C00029659	11221	SC1.7	104567	GGTGAACAAATCCATGTTGG	GCCAAATGATGCAGAAACGG	GACCTGGAGTTTGTAGAGG	GGTGAACAAATCCATGTTGGTGATTGAAGTGAAGCCAAATGATGCAGAAACGGATTTAAATGAAATTGGAAATGAAATAAAACAAATTCAAATTGAAGGTCTCACTTGGGGAGAAAACCAAAAGAAAGTGCCCCTCGCCTTCGGCCTCTACAAACTCCAGGTC
IHM02	27	Ewg015f08	HL09	390962	C00020795	7488	SC1.11	5954	CAGAATGAGCATGTGAAAAGC	GAACTGATCTTTCCTAAGAGC	GATGACCTCAAGTCACACG	CAGAATGAGCATGTGAAAAGCAGAACTGATCTTTCCTAAGAGCATTGCCAAAATGACTGCACTTAAAAGGACGGACTCCTCGCCCGCGGATGTTTTGGCGTGTGACTTGAGGTCATC
IHM02	28	Ewg004c02	HL09	426010	C00020795	52081	SC1.11	50547	CTTGGAAAAGTATCTCTAGGC	GCTTCTCAGCTTCTTGTGG	GCGTAGACTTTTCAACAAGG	CTTGGAAAAGTATCTCTAGGCTGCGCTTCTCAGCTTCTTGTGGAGCGTTTGCGAAGCGGGCCACAACAGCACTTACAGGTAGCTTCATAACCAAATCGGCCAAGTCTTTGCAGTCAACCTTGTTGAAAAGTCTACGC
IHM02	29	Ewg004c05	HL09	453414	C00028734	1182	SC1.11	52797	GTCTTCTTTAGAAGCTTCCC	GAATCTAAACTGGGTAGAGG	GTTGTGAACTGCAATCTAGC	GTCTTCTTTAGAAGCTTCCCTGGAATCTAAACTGGGTAGAGGGGTCGCTCGTCCCTCCTTCACAATGCTGGCAGACTCTGTGAGTCCCACTCCTGCTCTTCTGGAGTACGAAACCGCAGCTAGATTGCAGTTCACAAC
IHM02	30	Ewg002b04	HL09	509132	C00029268	103221	SC1.11	114594	CATCAATTCTTCAGGGATGC	CGTAATCAATGGTAGACAGG	GTTGTAGCACAAAGTATCAGG	CATCAATTCTTCAGGGATGCGTTCATTAGGTCACTTTGTTTGCGTAATCAATGGTAGACAGGGCCAGTGACCGCTACGGCCGCATCCATTCTCAGCGCGTCGACGAAATATCGCTGTGCCTGTTAGGTTTTTTACTCCTGATACTTTGTGCTACAAC
IHM02	31	Ewg004c06	HL09	559312	C00028734	59698	SC1.11	111313	GCTGATCAGTCAGTTCTGC	CTAACTAGCTCAACATAGTCC	GTGTTAACGGTTGCATATCC	GCTGATCAGTCAGTTCTGCACGCGGAGCCCAGGGGGTTCCCCTAACTAGCTCAACATAGTCCACCGCGCCACCCCCATCTCCAAAACTACCCACATCAACAAACGGCACTCCTCGACCTGCTCGCGCTGCAGTTACTGTTGGGCAGGATATGCAACCGTTAACAC
IHM02	32	Ewg018a05	HL44	0	C00012606	6847	SC1.11	226892	GCCAAGACTGTTACTTTGCG	CTTGAGGAACTAACCTTAGC	GTCAGAGAAACACCTGAAGC	GCCAAGACTGTTACTTTGCGGTGTGTGTGGATCTTGAGGAACTAACCTTAGCGGCCTGTGGGTACGAGCTCACCAAAGGTGTGTGCCCTCCAGCATACAAAAAATGATATGAAGTCTTCCGGAGCTTCAGGTGTTTCTCTGAC
IHM02	33	Ewg014d05	HL44	30394	C00029268	5112	SC1.11	212703	GCCTTCAAGTTGATTGTTAGC	GATGCAAGGTCTCTAGTTGC	CTACACTTTCGTGCGTTCC	GCCTTCAAGTTGATTGTTAGCATTCGATGCAAGGTCTCTAGTTGCAGCGGGGGCTTCTGCTTCTGCCAGAAAGCAAAAACAGCACTTGTTGCAAGAAAACGGTGGAACGCACGAAAGTGTAG
IHM02	34	Ewg007c06	HL44	84734	C00012606	20742	SC1.11	240787	GACAGTCATCGTTCTCTGG	CTTGTCTCCCCAGAGTTGC	CTGCAGAGAAGAGCATTCG	GACAGTCATCGTTCTCTGGACAGCTTGTCTCCCCAGAGTTGCAAAACTAGCATGACTGTTTTCCCGTGACTAACCACATATTCATCTCAGCATTCAGAAGCTTTTCTTGGTATTTGTCGAATGCTCTTCTCTGCAG
IHM02	35	Ewg017a06	HL44	95758	C00029260	17952	SC1.11	260601	CTGGAATTGACCGTGTAGC	GACACTTTGTGCAGGTTGC	GAAAGATGGAAACAGGTTGC	CTGGAATTGACCGTGTAGCGAGTTGACACTTTGTGCAGGTTGCAAGATCAGCCGCGCCCAGTGGCATCCAGTTTCACTTActgctgcCTAGAGCTCCTGATAGTTTCACTTTCAGCAACCTGTTTCCATCTTTC
IHM02	36	Ewg023e03	HL44	199472	C00001606	5153	SC1.11	282122	CAGAGCTCCGAAGAACCG	GCCTTCGTTTCGTCTCAGC	GAGGAGCTGGGAGTTTTGG	CAGAGCTCCGAAGAACCGCCAGGCCTTCGTTTCGTCTCAGCCCGGAAACAGCTCTTTTTTAAAAAGTTTTTTATTTTAAAGAGAACTAGAAGCACTAAAGTGGCCCATTGGAAGGGGGAAAATCCCAAAACTCCCAGCTCCTC
IHM03	1	Ewg011c01	HL02	0	C00017739	8555	not uniquely mapped	N/A	GTTCAGTATTCGTCATAGCC	GCATGTTGGACAGCTTTAGC	CTTTGTAGTCACCGACTGG	GTTCAGTATTCGTCATAGCCGGCATGTTGGACAGCTTTAGCTTTGCTGTGCGTGTGTTTGATTTGTTCAACATGCATTGTTAATTTCTATCAGGATGCGTTTCCGGCCTACATGCAGATGCCAGTCGGTGACTACAAAG
IHM03	2	Ewg013h01	HL02	27716	C00017706	4926	not uniquely mapped	N/A	CCATACATCTCGTCTCTGC	CCAAAACTTCTACAGTGACG	GATGAAGGAGATGGCATTGC	CCATACATCTCGTCTCTGCTCTTGCCAAAACTTCTACAGTGACGGTTGTTTGCAAACGCACAAAATTGTTTCGACGCATCTAAGAagcagcGCCCTCAACCTAACAGCATGGCACCTGCAATGCCATCTCCTTCATC
IHM03	3	Ewg011a08	HL02	108394	C00007917	7791	not uniquely mapped	N/A	CAGTGGAACGCTTTTGTCC	CATTGTGAAAAGACGTTCGG	CATTCTCTGGTCCATTCGC	CAGTGGAACGCTTTTGTCCCGTGGCTCATTGTGAAAAGACGTTCGGGACAGGCTTTGGCGGTATTGGCTGTCTGCATGATGTACCGCAGGAGTTGTCAATTTCTAAATCTATTTTGTAGATGCAGCGAATGGACCAGAGAATG
IHM03	4	Ewg012a10	HL02	188500	C00018336	4071	not uniquely mapped	N/A	CAATCTCTGGCTTTTCAAGG	CTCAATGTTTGCAGTGTACG	CCCATTCTTCACGATTCCC	CAATCTCTGGCTTTTCAAGGCAACTTCAACTCAATGTTTGCAGTGTACGAAAGTCAGGAAATGTGATCGTAATGCAGGCGTGCTTCCAATCTCCCTTTAAAATGGCCAAGCTTCTGAAATATGCAGCGGGAATCGTGAAGAATGGG
IHM03	5	Ewg005e06	HL02	222560	C00020970	46558	not uniquely mapped	N/A	GCTTACGATGGGAACTACG	CAATGGCAAACTTAGCATGG	GCTTGCTAAGACCATAAGGG	GCTTACGATGGGAACTACGAGCCCTCCCGGGTCAATGGCAAACTTAGCATGGAAGCACAAAAAGGAGGCGCCTACGCGTCCCCCATCGGGACGAATATTTTGCTCTACTTGTGTGAATTTGTTTCATAGGCCCTTATGGTCTTAGCAAGC
IHM03	6	Ewg005a04	HL02	239460	C00012653	38314	not uniquely mapped	N/A	GAGCAATTCCACTCAATTCC	GCAGTATCCACAAAAGTAGG	CAAGCTCATATCGATTTGCG	GAGCAATTCCACTCAATTCCACGAAGCCGGTCAAGCAGTATCCACAAAAGTAGGTGAATGGAAAAATGCTTTCCTCACTCAAACTTGCGCCGCGTACGGGAAGCCAAAGATATTCCCTCGCAAATCGATATGAGCTTG
IHM03	7	Ewg005a03	HL02	250588	C00012653	2192	SC3.12	46963	GTTACTGGATAGAGTATGCC	CACCACCAATGTGCAAAGC	GCAAATGGATTGTTTGATACG	GTTACTGGATAGAGTATGCCCACCTTCAGTACTCCTGTCCTACACCACCAATGTGCAAAGCGGTTCCTACTTTTTCCTGAGTCCACAACGTCTGCGGCGTTTTGCGCTCTCGCCAAATTCTTCCGTAGAACTTGGAGATAAAGGCGTATCAAACAATCCATTTGC
IHM03	8	Ewg017b12	HL02	293982	C00031424	18500	not uniquely mapped	N/A	GAAGTATGATCTCGATGATGG	GCGAAATCAAAAGACTTCACG	CCTAACAAAGTCTCCATTCG	GAAGTATGATCTCGATGATGGAGCGAAATCAAAAGACTTCACGCATTCACTTGCAGTTATGAAAAGCCGCCGCAGGAAACCTTTGGTTGGCGAACGAATTTGGAGGCCGCCAAACGAATGGAGACTTTGTTAGG
IHM03	9	Ewg027c04	HL02	345878	C00031418	41139	not uniquely mapped	N/A	CTTTGTAACTTCATCCACTCG	CACTGAGTACACTTGATGCC	CACTACACCTGTAGTGTCC	CTTTGTAACTTCATCCACTCGTCACACTGAGTACACTTGATGCCAGCAATAATTCAGGGAGGTTGCTGGTGGTCCATGTAGCCTTGCTGGCAGATTAGCAAAACATATAACGTTGGACACTACAGGTGTAGTG
IHM03	10	Ewg023g08	HL02	382096	C00030803	661	SC33.1	306003	GTGCAGCTGCAGGTATTCC	GAAGATTTGCAAACAGATCCG	CTCATGATCCTCGAAACACG	GTGCAGCTGCAGGTATTCCAGAAGATTTGCAAACAGATCCGTCGATGGTGTAAGTGGCGCCAGTTCACATGTCTTGCACAGCCTGGAGCATTGTCCTGTGCGTGTTTCGAGGATCATGAG
IHM03	11	Ewg014f06	HL02	389662	C00031126	70649	SC33.1	228687	CGCTTCTTCAATAGTCAACG	CACCTACTACTACGTTTTGC	CTCAGTTTTGATGCGCATGC	CGCTTCTTCAATAGTCAACGATAGCTAACAGCACCTACTACTACGTTTTGCAGGTGAGAAAACAGCAAATGTGTATCCGCCTACAAAAGACTAGAATGCTTGTCTTTAGATTCGATGCTGTGCATGCGCATCAAAACTGAG
IHM03	12	Ewg025c12	HL02	417118	C00019681	1356	unmapped	N/A	GTGTGAGCCACCTGAAGC	CACCAAGTCAGCCAGAGG	CTTTCTGGCTGCCCATCG	GTGTGAGCCACCTGAAGCGCCACCAAGTCAGCCAGAGGAGGAAGCAGAAGAGGAGCCgcagcagcagcagACTTGCATTGTTAAGGAAGGAagcagcTCCGCGCAGATAGAGCCGGATCTTAGGCGCAGCGATGGGCAGCCAGAAAG
IHM03	13	Ewg025b09	HL02	437164	C00031123	1356	SC33.2	3403	GAGGATATGCCAAAAGTTGC	CAGCAAAGAAGCCTGTACG	GTTGTAAGACGTTTCGAAGG	GAGGATATGCCAAAAGTTGCATCGCAGCAAAGAAGCCTGTACGAACTGGCAGTAGTTTCGGTGACTTGCGAACGGCTTTTCAGGACgcagcagACCAGTGCTTCTCCGATCCGCTCACTCCTTCGAAACGTCTTACAAC
IHM03	14	Ewg015c06	HL02	501358	C00030594	62421	SC41.6	3809	CGAAGTAGTTCCCAAGTTGC	CAGAAACTCCAAACTCTTCG	GGCAAGAGTAGAAGAATTCG	CGAAGTAGTTCCCAAGTTGCAAATTCAGAAACTCCAAACTCTTCGAAAACTGCCGCTTTCCACGCTGCAgctgctCCACTTCTCTTCAAGTTGCTCGTCTTCTCATTTCTTCTTTTTCGAATTCTTCTACTCTTGCC
IHM03	15	Ewg003f06	HL02	595582	C00030594	4751	SC41.6	61479	CCATCTTACCAGCAACAGC	CAGCATAGGAGGCACAAGC	CTTCTGTGCTAATGAAATGCC	CCATCTTACCAGCAACAGCGAAGCATACAACAGCATAGGAGGCACAAGCGTCACTTCCTTATGCAGCTCGGAGGCAACTATTCCTTTTGGCTACAAGCCCTCTTCAGGCATTTCATTAGCACAGAAG
IHM03	16	Ewg003d11	HL02	709384	C00029392	1766	SC41.11	9234	CATTCTTTGGCTTTGCTTCG	GCAGTTTAGCTTCCATTCGG	GAATGCATGTACTTGTAATGC	CATTCTTTGGCTTTGCTTCGAAGCAGTTTAGCTTCCATTCGGCCCCAGGCACCCTCTAGAGGCTTGCTACCTGAGCGTGGCCTCTTCACTCATCTTCTATTGCAACTGCATGCATTACAAGTACATGCATTC
IHM03	17	Ewg012d07	HL02	799552	C00029687	4980	SC41.11	80999	GATCGCTTTCACGTGATCC	CGCAATACAGCAACAGAAGC	CACAACTTTCTTCCCTTTTGG	GATCGCTTTCACGTGATCCTTGAGTTATTAACCGCAATACAGCAACAGAAGCTTAAAAATGCATTCAAGTTTCTTTATATAGCATTTTTAAAAACTTATTTGTGTAGAAAAAGACCAAAAGGGAAGAAAGTTGTG
IHM03	18	Ewg015c08	HL02	860574	C00029392	59461	SC41.11	66929	GGACAAGACGTCGTAGAGG	CGAAGACCAAACACATGTGG	GATCGAAGCCGATATCTTGC	GGACAAGACGTCGTAGAGGCTTTTTCCGAGGCACTCGAAGACCAAACACATGTGGCGCTGGTGGTGCATAAACGCGTCCAGCAAACTCACGCAGCCGGACTCTTGTCTGCGGTCTTTGCGGTTGACTTCTCGCAAGATATCGGCTTCGATC
IHM03	19	Ewg019f12	HL02	933504	C00031145	7204	SC41.13	11628	CCTTTTCGTTTACACTCACC	GTCTCTGAACAACAAAACTGG	GCTTTGTCTTTGTTTGAATGC	CCTTTTCGTTTACACTCACCTCCACGTCGTTCAGCTCCTCCAGTCTCTGAACAACAAAACTGGCAAAAAAAGGAACAATTCGAACAGAAAACGACAAAAAACGAGAAAGAATTGGGAAAAAAGCGAGCATTCAAACAAAGACAAAGC
IHM03	20	Ewg014a07	HL02	1054612	C00029328	181386	SC33.1	32912	CACAACTGACAGACTTAACC	CACGTCCATTGAGATTCCG	GACTCTGAAATCTACATTGCC	CACAACTGACAGACTTAACCCCTCCAGCACGTCCATTGAGATTCCGGCAGTTCAGGGATATCAGGAGTCAGCTACAGACCCTAAATCCTCAGATTTTAACATTAATTTCCTTCTGTAGGGCAATGTAGATTTCAGAGTC
IHM03	21	Ewg014a06	HL02	1178632	C00029328	7645	SC33.1	206653	CGTTTCGCTCTACAACTGC	GGACACAAATGATGCTTTCG	GTAACTAAGCCTTAGAAAGGG	CGTTTCGCTCTACAACTGCGGGACACAAATGATGCTTTCGAACGATAAATTCACTTCTTCTCATACTTTGCCTCCGCGTTTAAGCTCATTGGCTATTAGAGCATCTAGTTCCCTTTCTAAGGCTTAGTTAC
IHM03	22	Ewg016a03	HL02	1193712	C00020970	3985	unmapped	N/A	CATAGAGTGTGCACCATGC	CTTCCAACACATGCAAGTGG	GATACAGCAATCCTTCTTGG	CATAGAGTGTGCACCATGCCACTTCCAACACATGCAAGTGGTGTGGTCTATAGAGGCGTTTACATTTATAGTAGGCTCCTGTCACCTACCTCCTCGATTTAATGTTGCCGCGAAGTCCCTCTGACCAAGAAGGATTGCTGTATC
IHM03	23	Ewg016h03	HL02	1313520	C00007490	2452	SC86.6	54702	GTTGCTCACATGAGTAAGCG	CAGATCACAGGAGAACTGG	GAAACAGTTTGGAGGAAAGC	GTTGCTCACATGAGTAAGCGGCAGATCACAGGAGAACTGGTCTACGCTGTTGAGACTATGTTCCCCTCAACTCCCCGATGCCAACCTGAAACAGAAGTTCCAGGAGTGTTTATGACGTTAACGCTTTCCTCCAAACTGTTTC
IHM03	24	Ewg004g10	HL02	1322880	C00030466	50547	SC86.6	50663	GATCTGTAAAGCCTCATGCC	CTCTACAAGGGAGACAACG	GGATTCATGCCAACCATTCC	GATCTGTAAAGCCTCATGCCGTCTGATCTCTACAAGGGAGACAACGTACGCTCCGCCTTGGGGCAACTATGCGCTGCATTGGCATCTAGGAGTCTTCAGAAAAAGATATTTAAAAGGAATGGTTGGCATGAATCC
IHM03	25	Ewg006f12	HL02	1360476	C00007490	32878	SC86.6	85128	GACTGTTTTCCACAAGTTCC	CAGAAAGCAACTCTACATCC	CTTCCGAAGTGAGTTGAAGC	GACTGTTTTCCACAAGTTCCAGGCAGAAAGCAACTCTACATCCAAAGGTACATCTCGTCGCTTCGTCGTGCACTTTCAAGACAAGCCACTTGTTGCTTCAACTCACTTCGGAAG
IHM03	26	Ewg007h05	HL02	1372800	C00030297	24500	SC86.6	96506	CATACAAAGGCACTCACACC	CGTTTACAAACTTCTTTCACG	GTAACGACACTAGTCTATGC	CATACAAAGGCACTCACACCACGTTTACAAACTTCTTTCACGCTTTTTCCGTTAACTCCACGATATGATTATTCAGCCCCGCAGTGCACTCCTATATCGACTGTAAATAAGGCTGGCATAGACTAGTGTCGTTAC
IHM03	27	Ewg017h08	HL02	1404598	C00030297	1954	SC86.6	119052	GCGAAACTGCAAGAAGTGC	CAAGACTGCAACTTCTTTCC	GAGTTCCTTGTCCTTAGAGC	GCGAAACTGCAAGAAGTGCCGCCCCCCAAACCGCACACGGCAAGACTGCAACTTCTTTCCCATTCTTCTAAATTAACTTTTAAATTCAAATTTGCAGCTTTTGTTTCCAATTAAAAAGACAAAACGCCGGCTCTAAGGACAAGGAACTC
IHM03	28	Ewg025d05	HL02	1432964	C00021301	362	unmapped	N/A	GCGTTTCAGTGATTTGCCG	CATGCTTACAGAGACAAAAGG	CTTGTGCATGCAGAGAAGG	GCGTTTCAGTGATTTGCCGAGGAGTCTGCATGCTTACAGAGACAAAAGGTAAAGCTTTCGATGAATTGGACTCATATTTCACTTATTTTTCCTCTACAGAAGACCACAACTCTTACCTTGCCTTCTCTGCATGCACAAG
IHM03	29	Ewg015f11	HL02	1453400	C00030466	2449	SC86.6	2565	CGTATGGAATCAGGTGTACG	CCCTAGAGAATGTAACACG	GTGTATGGACACCTTTTCGC	CGTATGGAATCAGGTGTACGTACACCCTAGAGAATGTAACACGGCGAATTCAAGTCTGGCGGCAGCCAAGGCAGCGGACTGCCGAGTGTCATTTGTGTCATTTTAGAGGAGAAAAAAGTCCAATTTTTGCGCGAAAAGGTGTCCATACAC
IHM04	1	Ewg011h11	HL00	0	C00030278	4591	SC6.4	42538	CACAAAGCCATTGGAACAGC	GGAACTGATGGTTCTGTAGC	CCCTATCTTCGTCAGAAGC	CACAAAGCCATTGGAACAGCGAGGGAACTGATGGTTCTGTAGCAGATTGgctgctTTCAGACACGGACGAAGAGACCGAGTCCGGGGAAAGCGGTGATACCGTCATACAATGCGCTTCTGACGAAGATAGGG
IHM04	2	Ewg004f02	HL00	20696	C00014133	49595	SC6.4	47771	GAAGATATCCCAACTCAACC	CCTCTTTTGTCCTTGAAAGG	CTACACAACCTGCACTTGC	GAAGATATCCCAACTCAACCTGTGGCAGAATCCTCTTTTGTCCTTGAAAGGGTAGATCTCACTGTTTGTAAGAAACATTCCAAGCCGCATGCCTCAGTAGCTCCGAAAAATGAATTAATAACGTGGCAAGTGCAGGTTGTGTAG
IHM04	3	Ewg004h08	HL00	49790	C00030292	47207	SC6.4	106005	CATCGCCAAGCATTACTGC	CTAGACAAACGTCTTGATGC	GTGTTTTCTCTTCTAAGATGC	CATCGCCAAGCATTACTGCAACTTCCTAGACAAACGTCTTGATGCCGAATTCGTTTTCTCAAGTTTCAACATTCAGTAGCTATTCAATACAAAACCCAAACAACGCCTTCCGCATCTTAGAAGAGAAAACAC
IHM04	4	Ewg004f01	HL00	52442	C00014133	237	SC6.4	100637	CACAAAAGACAGCAATGTTGC	CAACGTTCTGTTCCATTTCC	GTGGATTGTTGTTGCATCGG	CACAAAAGACAGCAATGTTGCCTTCAACGTTCTGTTCCATTTCCATGAGCCTAGAAAATGCACTGATTagcagcGAAGCCGCTTCGTCGCCCACTTCGCTGagcagcTGCCCGATGCAACAACAACCCACGAAACAACAAAGGTTCAACTAACTTCCTGAGTGGACACCAGCAACCGTCAGAGGGGAATGTCGTATCGCAAGCGTGTCAACAGCTCGTCGCGTCTGCGCGTCCTTCACAAAAAGCCGCCGAAACGGGGCCCGGAGAAGGCGCGCTCGCGCTCTTGTTATGCGCAGCGCTTACGGCACGGGACATCTACGTGTGTGGTCGAGTCAGACGTCAAACGTGAGTCCAGACTCCCCGCCAACGCAAGTTGGCACTAGTCGTGAGGGCAACCCGC…
IHM04	5	Ewg023e07	HL00	80626	C00009370	4076	SC6.4	154689	CCTCACGACTTGTTGTAGC	CATCCCCTTCAGAAGAACG	CGCAAAGCGGTAACAATGG	CCTCACGACTTGTTGTAGCGCATCCCCTTCAGAAGAACGCAGAAAGAGAATCATACTCAATATTCCAGGGATATAGGCCTCAAAGGTGTGTACCGTTAAATACAGCACCATTGTTACCGCTTTGCG
IHM04	6	Ewg004h07	HL00	93834	C00030292	904	SC6.4	152308	GTACTCGCCTATGCTCAGG	CTGTCAATAGGCGTACAAGC	CTACTACAGATGTACAGTGG	GTACTCGCCTATGCTCAGGACCGCTGTCAATAGGCGTACAAGCTGTCGTCGAGGCGCTTTTGGCCGAGCTcagcagGTGTGCACCAACACAGGTAACACCAGACGCGCAtgctgcATTGCCACTGTACATCTGTAGTAG
IHM04	7	Ewg021g03	HL00	121290	C00006099	3298	SC6.4	206329	CTACGCAAGGCTTCAAGCG	CAGTACAGGATATGTTGTGC	GCACACCCAATGTGTATGC	CTACGCAAGGCTTCAAGCGCACAGTACAGGATATGTTGTGCCGCTAATGTGTCAGAATACTGTGAGCTTTTAGCTGCGAACTATATTGTCAGACAATTCGCCGATTAACAGATGCATACACATTGGGTGTGC
IHM04	8	Ewg007f10	HL00	127114	C00008193	3422	SC6.4	175390	GGCTTGCTATGGTTTCAGG	GGTACGAAACTAGTTCAAGG	GCTAACAACTCTCAAACACG	GGCTTGCTATGGTTTCAGGGCAGGTACGAAACTAGTTCAAGGCTTTTGGAGTGCACGGGTGTTGACGCTTTCCGGCAGGACAAACCCGTGATTAGCGGGATGCGCGTGTTTGAGAGTTGTTAGC
IHM04	9	Ewg018a09	HL00	140504	C00008193	24743	SC6.4	196485	GGTATTGGTTTGCATGTTGC	GTAGCAGTGGTGTTTCAGG	CCACTGCACAAAAGCATCG	GGTATTGGTTTGCATGTTGCATGGCATCGTGCGTAGCAGTGGTGTTTCAGGCGAGAGATAACTGGAGTACGAGGGTGCATGGGGTTTGTGAAGGTCTTCTGAGGTATTGTTTTGTTTGCATCTCGATGCTTTTGTGCAGTGG
IHM04	10	Ewg023b02	HL00	227162	C00005313	68	SC6.4	278228	CAGTGCATAGAACTGATTCC	GCATAGTCTTGTTCATCTCG	CTTTGCAAAGCACTATCAGG	CAGTGCATAGAACTGATTCCCTGCCTGCATAGTCTTGTTCATCTCGTTCGTCTTTGCCAGTTACTCGTATTTGGTACAGTCAGTTAGTATTTGTGCAACACCGTCGATATGACGGCGTCAGCCTGATAGTGCTTTGCAAAG
IHM04	11	Ewg013e11	HL00	237770	C00019893	4938	SC6.4	246990	GAGAAACGTTGGCAACAGG	CCCAATGCTTTTCAATGTGG	GAAGTGAAGAACTGAACTGG	GAGAAACGTTGGCAACAGGTGAAGACGCCCAATGCTTTTCAATGTGGCTAAACAACGCTAACAGCGCATATCTGTGGAGCTAATATCCACAGATACACCTGGCTCTCATTCAAGATGGGCCAGTTCAGTTCTTCACTTC
IHM04	12	Ewg011f06	HL00	254020	C00014825	11918	SC6.4	270875	GAACACGTAATGCCTTCACC	CGTGAGTAGCGAAGTATTCC	GAAACAAGCACAGGTACGC	GAACACGTAATGCCTTCACCACCGTGAGTAGCGAAGTATTCCTACAGCCGGAAAGTCGAAGTGAACGGGAGGTGATGAACAGCGGCAGCTGTTGAtgctgcCCACACGGTTTTCAGCGTACCTGTGCTTGTTTC
IHM04	13	Ewg006d11	HL00	263172	C00007385	1691	SC6.5	82541	CACCTCAGCTTCATCAACC	CTCAAGTAAGACACAACAGC	GATTCCTGAGCACTTGTCC	CACCTCAGCTTCATCAACCTCTCAAGTAAGACACAACAGCGTAAcagcagctgctgctgGAGCGGCAGTGCAGTGGCAAGGCGCTTGCGAGGTTTGGACAAGTGCTCAGGAATC
IHM04	14	Ewg007d04	HL00	275860	C00028574	25599	SC6.4	290320	CTGTGCAACCATCCATTCC	GGTTTAGCATTTGCAAAAGGC	GATTGCCATCCAAAACTTGC	CTGTGCAACCATCCATTCCAATAAAGTTCTCGAGGTTTAGCATTTGCAAAAGGCCAGATGTTACCTTGTGCCGCCTTGAAAGAGCAGTATCTTCAAATGCGGTGAAACGAGAGCTGCAAGTTTTGGATGGCAATC
IHM04	15	Ewg008f10	HL00	299806	C00020997	22639	SC6.5	518	CTTCGTTTTGGCTCCTAGC	CAACCCATCTACTCACTAGC	GTTGCTGAACGTAGTATTGG	CTTCGTTTTGGCTCCTAGCTTTATCAACCCATCTACTCACTAGCTGCAAGCGCTTATAGCGAGGTCCCTCAGTAAATCCGCTTTGACCTACGAACGAATGCAAACCCCTCACATCTCATCCAATACTACGTTCAGCAAC
IHM04	16	Ewg008f09	HL00	303264	C00020997	2171	SC6.5	20986	GCAACGCATGAGCTACGC	GTGTATTCCTTGGTTTGTCG	GTTGCATTCAGTAGCAAAGG	GCAACGCATGAGCTACGCTGTGTATTCCTTGGTTTGTCGGTTGATAGATAACGTGATTGTTCACGAACTTTCTGATTCAAAGGAAACGCTTTTTCAAATCAATGCCTTTGCTACTGAATGCAAC
IHM04	17	Ewg007d03	HL00	307502	C00028574	313	SC6.4	318356	CCAACAAAGCGTCAAAGTGC	GCTTTACAAATCTGTCAGAGC	CCGTATGTTCAAAGGCTTCG	CCAACAAAGCGTCAAAGTGCCGCTTTACAAATCTGTCAGAGCAACGAATATAGTGGAAGAAGTTTACAGAATGACTATATCTGTCTGTGCAGGGCTTGCGCAGCTTTGACGAAGCCTTTGAACATACGG
IHM04	18	Ewg005f01	HL00	322842	C00029357	964	not uniquely mapped	N/A	CTTGCAACGAACGTTAGCC	CACCTAAGGAGAGCAAATGG	GAAGTCGGCAATGCTAACC	CTTGCAACGAACGTTAGCCGGCACCTAAGGAGAGCAAATGGTGAACTGTGagcagcaTGTGTTGGGCCAAGCGTGATAAAGTAGTGGCGTACGCTGGTTAGCATTGCCGACTTC
IHM04	19	Ewg017c07	HL00	340548	C00007385	2456	SC6.5	83306	GTGAAGGAGTGCCAAAGGC	GAAGTCACAAGACGTCACC	GACATTCTTACAGAAAACAGG	GTGAAGGAGTGCCAAAGGCCCCAGAAGTCACAAGACGTCACCGTAGGCTCATTtgctgctgGTGTAGTtgctgctgctgctgCTCTTTTGTTGGAGCAGAAGGGTTGCGTTTCCTGTTTTCTGTAAGAATGTC
IHM04	20	Ewg011f07	HL00	364884	C00020888	2623	SC6.5	117004	GAAAGCACATCTTCGAAAGG	CCATAGCACAGTACTCAACG	GTGAACGTAGCTCGTGAGC	GAAAGCACATCTTCGAAAGGGCCATAGCACAGTACTCAACGCCGACTATCCACACAACAACATTTGCAGTCTGCAAAAGCACTCGCATGTATCTCAGGTGCCTAAGTGCGCTCACGAGCTACGTTCAC
IHM04	21	Ewg011f03	HL00	370760	C00005923	4404	unmapped	N/A	CAGAAGAAAGGTGAATTCACG	GTCTGAAATGATCAAAGATGG	CAACATGACAACTCCATTCC	CAGAAGAAAGGTGAATTCACGGTTTAGTAAATGCCGTCTGAAATGATCAAAGATGGCAAGTGCAGCTGCAAAAAGCCTTGATTGTTCCTCACCTAGGACCTTACAAACCACAACGTACTCTCTGTTTGGAATGGAGTTGTCATGTTG
IHM04	22	Ewg009e01	HL00	374764	C00002342	1154	SC6.8	1188	CGTATCCAATTGTGTACTGC	GTTTCTAAGCACAACAAAACG	GAGAAAGTGACACTTTTGGC	CGTATCCAATTGTGTACTGCAAGTAGAGCAGGTTTCTAAGCACAACAAAACGATAATTTCTACGCATCTTCGAATATATTCCTTTTCCTATGGTCTCTGCAACAGGGCTGGCAGAGTGATGCATTTTTCGTTTTTGCCAAAAGTGTCACTTTCTC
IHM04	23	Ewg006d12	HL00	387868	C00007385	28941	SC6.5	109791	CGAAGACCCATTTCTACACC	CCAAGAACGCCAATGAACG	CTGCATGGAATGACGATGC	CGAAGACCCATTTCTACACCTTCCAAGAACGCCAATGAACGACTCTGAGTCACGCTCTCAAGCCACGGAAGCCGCACAATCAATCTAACGAGTTTCGAAAAATTGCCACTTTCGCATCGTCATTCCATGCAG
IHM04	24	Ewg017c06	HL00	400192	C00020980	28770	SC6.8	25448	GTGATAGCTTGTTTCATGCC	GTCCAGAATCAACAATGAGG	CTGTAGCTGTACAGCAACG	GTGATAGCTTGTTTCATGCCAGTCCAGAATCAACAATGAGGTGTACTATTGAGCATGCGAAGTCACCATGCATTATTTTCACATGAGCCTAGAAGCCAACTGCCCCGAGCGTTGCTGTACAGCTACAG
IHM04	25	Ewg006e03	HL00	407186	C00020980	4972	SC6.8	49246	GTAGATTTCTGGTGAATGCG	GAAGTGAAAGGAGCAACTGG	CCTCATCTTCAGTTTAGAGG	GTAGATTTCTGGTGAATGCGCACTGAGAAGTGAAAGGAGCAACTGGATATATTTGTTGCTGTTGTTGCTGACTTCATGTGTAATGTTTCCAACGGGTTCAAGGTGCTTCCCTCTAAACTGAAGATGAGG
IHM04	26	Ewg012f08	HL00	425178	C00008093	3293	SC6.8	62563	CAAAGACTGCCCATAAGGC	CATTCTTAGTATGTTGTAGCG	GTCGTCTGAATTCAAGAAGC	CAAAGACTGCCCATAAGGCATAATGGCATTCTTAGTATGTTGTAGCGCTCTTGTATAGTCATTTGATAGGATGCTCTCTGCACGCGGGAATGATGGCTTTTTGCCGCTTGCAACGGAGGTACGCGCTTCTTGAATTCAGACGAC
IHM04	27	Ewg006f02	HL00	444158	C00030725	32897	SC6.8	70910	CTTGCATTAGAGTGAAAGCG	GGGATGCGATATGAAAGCC	CACTGGAAAGCAACATGCC	CTTGCATTAGAGTGAAAGCGCACAGACAATCGGGGATGCGATATGAAAGCCTTCGAGTAGCTGCGGCGTTTTTGGCATTGGATAAGAATATGAAGGTGATGCTAAAGGTTTGGCGTGAAGCAGTTGGCATGTTGCTTTCCAGTG
IHM04	28	Ewg017a11	HL00	513864	C00032086	18763	SC6.13	4069	GAATGGTGGAATGAAACCG	GGGAACACAACGAAGATGC	GCATGGCCACAGTTGTTGC	GAATGGTGGAATGAAACCGCACGACCAAACTGGACAGGGAACACAACGAAGATGCAGCTGAGGGCAATCGCGGGCGCGGCTGCAATAGGTCTTGGGCttagggtttagggtttagggtttagggtttGTACCTCTGCAGCAACAACTGTGGCCATGC
IHM04	29	Ewg008g06	HL00	540904	C00031717	21871	SC17.10	24954	GACTGCTAACTAGGGTTTGG	CTTGCTTCTTGAGGATGCG	GCTTCAACTTGTTCGTTGGG	GACTGCTAACTAGGGTTTGGAATTAGGGTTTAGGGTTTACCTTGCTTCTTGAGGATGCGCAGGATTTtgctgcCAGTGACACTTTTGACTTGGGGAATTCCAAATCGGTCTCTGAGGGTGACGCCGATCTGTACATACACCCCAACGAACAAGTTGAAGC
IHM04	30	Ewg008g05	HL00	557128	C00031717	4348	SC17.10	7431	GCTTGGAACAAAACATAGCG	GCAAATCGGCTACTTGAACG	GCAACCACTATGAATTCTCG	GCTTGGAACAAAACATAGCGGCTAGCAAATCGGCTACTTGAACGTCCGATGTTGAATTGCGACGACGGACTTCCTTAATTGGTGGTTCCCCGGCAATATACTCAACGAGAATTCATAGTGGTTGC
IHM04	31	Ewg018a02	HL00	585338	C00011845	2738	SC17.9	151430	GTAGATTTGAAACGATTCACC	GATGTAGTTCCGTGCTTCC	GAAGCTGACCTGGGATCC	GTAGATTTGAAACGATTCACCTTGATGTAGTTCCGTGCTTCCAGGATTTTGCGCCGTTTGAATGCCGTTTCGTGCATATGCGTGCAGTAAGTCGTGAATGGCTTCGATGCTGAAGGATCCCAGGTCAGCTTC
IHM04	32	Ewg017a10	HL00	605852	C00032086	7212	SC6.11	1710	GTTTGACGCTGAGGCTAAGG	CTCAGCCTTGGATCTCAAGC	GTAAACCACAGAAACTAATGG	GTTTGACGCTGAGGCTAAGGACCCTCAGCCTTGGATCTCAAGCTCCGGAGGTTCAGGGCttagggtttagggtttagggTTTGGGGTCTAGAGTTGTAGGTTCCGTGAAATTCGATATACCATTAGTTTCTGTGGTTTAC
IHM04	33	Ewg014g07	HL00	676546	C00005889	2739	SC17.9	79305	GAATCTCTTCATGCATTCGC	GCGTTGAATCACATGAACCC	GAAAGAGCATCCCACAACC	GAATCTCTTCATGCATTCGCAGGAGGTGCGTTGAATCACATGAACCCCAGAAGCGCAGATGATGTGTGCAATTCTGTAGCCAAATGGAGGAGGCGCTTTGGGACGCTTAGGCCATTTTGGTTGTGGGATGCTCTTTC
IHM04	34	Ewg012b05	HL00	692614	C00012085	9036	SC17.9	85989	CCTCTTCTTAAGGCTACCG	CTTGTATTCTGTTCGGAAGC	CATTGGTCACCGTCTTACG	CCTCTTCTTAAGGCTACCGCTGCACTAAACTTGTATTCTGTTCGGAAGCCCAGTTCGGTCCAAGATCACATATATGTGCAAACATTTAGAGAGCGTTTTGCGCTCGACTGGTTTCCGTAAGACGGTGACCAATG
IHM04	35	Ewg008f07	HL00	739960	C00014866	7269	SC17.9	50390	CATCCAAAAGTAGACTATACG	GGCTTTGTGTTGAAGAGACG	CAGTACTTGCAGAAGACAGC	CATCCAAAAGTAGACTATACGTGTCTTCTGGCTTTGTGTTGAAGAGACGCCGCAAAAGTAACGGGCGATTCTTTTCAtgctgctTAATGGAAATCTATGGCGTTCTTCTCGCGGTGCTGTCTTCTGCAAGTACTG
IHM04	36	Ewg013e01	HL00	755924	C00029750	4191	SC17.9	31374	GATGACACAGACTGAAACGC	GCAAAGAATTGCCAAATGAGG	GAACCGAGATCGAGATTACG	GATGACACAGACTGAAACGCGACGCAAAGAATTGCCAAATGAGGTGTACATGGACCTCAGAGCTgcagcagCAGCGTCAGCAACAACGGCGAAAATCCGTAATCTCGATCTCGGTTC
IHM04	37	Ewg008f08	HL00	760084	C00014866	17913	SC17.9	39746	CTAAGCAGTTGTTCTTCATGC	GACAGCTAGTATGTTGATGG	GACATTACGACAGATTGAGG	CTAAGCAGTTGTTCTTCATGCGGCGACAGCTAGTATGTTGATGGGATGAAGGAACAATTGCAACACTGGTTAGTCCTTGCATTctgctgCAATATGCTTGCCTCAATCTGTCGTAATGTC
IHM04	38	Ewg007f12	HL00	770718	C00012593	343	SC17.9	1037	CTAGGGTTTGTGGGCTAGG	GCTTAGGGTTTAGGATTTCC	GAGTCTTCATTCGAGTTAGC	CTAGGGTTTGTGGGCTAGGGTTTAGGGTTTAAGGCTTAGGGTTTAGGATTTCCTGAGGCCTGCACACAACTACAGCGCCTACGCACGTCTGAGCAGTCTCTGCTAAGTGCATCTGTCGCTAACTCGAATGAAGACTC
IHM04	39	Ewg021e04	HL00	801918	C00004652	8902	SC17.8	4834	GCATATCGAAGGGCTTTGC	CTCGATGGAGACTTTTGAGG	GTCTTTCTTGTACGCGTAGG	GCATATCGAAGGGCTTTGCGTTTGTCTCGATGGAGACTTTTGAGGCCTCGGATgcagcaCTGgcagcaATGAATGGGCAGTTTCTTTGCAACAGGCCTGTGCACGTTTCCTACGCGTACAAGAAAGAC
IHM04	40	Ewg017f06	HL00	817596	C00012593	2977	SC17.9	3671	CAGTGCTTCAGTGTTTGGC	CCCTAAGGTTTTGTTTCTAGG	GATTGCAACTGGTGAGAGC	CAGTGCTTCAGTGTTTGGCTTCAGGCCCTAAGGTTTTGTTTCTAGGACTTCTTAGGATTTtgctgcGCAGATGgcagcaTGTCTGGAAACCTTTAATCACAAGCCTTTGGCCCCCCGCTCTCACCAGTTGCAATC
IHM04	41	Ewg027b10	HL00	881634	C00030499	31296	SC17.7	86636	CACATTCCGCTGATGTATGG	CTTGGCAAATCGTTTTGAGC	CGATAGGAATTCATTGAAGCG	CACATTCCGCTGATGTATGGCCTTGGCAAATCGTTTTGAGCTTAGCCACGAAACTAAGGGCACAGCTTAGCACGGTCTGCAATCATTAGTATGGTATGCTAATTCCAGTTTTTGTTTACGGACGCTTCAATGAATTCCTATCG
IHM04	42	Ewg014d04	HL00	966576	C00030499	100069	SC17.7	17863	CGTTCACCTTGGATTCAGC	CTCAAGAATCTCGGTCAGC	CTTAGGATTCAGGCTTTACG	CGTTCACCTTGGATTCAGCTTCCTCAAGAATCTCGGTCAGCCGAGCGCGAATAGACTGCAAATTAAAACTTAAAACAATGAGActaaaccctaaaccTCCAACTCCAAACCCTAAACCGTAAAGCCTGAATCCTAAG
IHM04	43	Ewg012d08	HL00	1001936	C00029666	10668	SC17.5	8046	CTCTGGCCTACGTCTTGG	CCACTCCGTGGAAAAGGG	CGAAGCGAATGTCGTAAAGC	CTCTGGCCTACGTCTTGGACCACTCCGTGGAAAAGGGAGCGGGAGTTGATATTTATGTAAATGCAAATGTTTCAAATCAAAGAAAAGAAAGAAATGAAAACTCAAACTctgctgctTTCCAGCTTTACGACATTCGCTTCG
IHM04	44	Ewg022e04	HL00	1074190	C00029663	4598	SC31.25	4872	GCTACTTGGACTCGATTTGC	CAGATCGTTCTGTAGTTTTGC	CCTCTTGTCGAGCTTTGGC	GCTACTTGGACTCGATTTGCTTAAGTGCAGATCGTTCTGTAGTTTTGCAAAGAAATGGAAAACACGTTTTGGACATAATTGCAGAAATCAACAACAGAACAAACTTCCAGCCAAAGCTCGACAAGAGG
IHM04	45	Ewg023h02	HL00	1115556	C00031131	1668	SC17.7	7191	GTAGCATGAACTGCTGAGG	GTACGTACACCTGAATACAGC	CACTTCGAGCTGCCGAGC	GTAGCATGAACTGCTGAGGTGTACGTACACCTGAATACAGCTGTGTCTTCGAATTCAATTTTTTTTATTTCACAAATTGCGAGAACACTCATGAATGGCTCGGCAGCTCGAAGTG
IHM04	46	Ewg004b02	HL00	1228188	C00030004	46605	SC17.1	29880	CAAAGGGTATTCAGAATGCC	GAAAACATGGGACTAGAAGG	CTCTAAAGAAGAGTTGAAAGG	CAAAGGGTATTCAGAATGCCGCAAAACCCCAAAGAAAACATGGGACTAGAAGGGCCGGCAGGTCTCCCTCTGTTGGCTTCCCCTGTCTTGGGTAAAAGCCTTATTTCTTAATTCAAGCCAAGCATTCCTTTCAACTCTTCTTTAGAG
IHM05	1	Ewg002d01	Singleton: joined by contig	0	C00028603	20470	unmapped	N/A	GCCAACGCTGAGACTTTGC	GAAACCTTCACAAGTTTGAGG	GGAAAGGGAGCTGCAAGC	GCCAACGCTGAGACTTTGCAAGgcagcagcAGCTATGAAACCTTCACAAGTTTGAGGCCCCAGAGAGCTcagcagcTGGAGGagcagcTCCTTAAAAGACAGGAGTATGAGGCTCTCGTGGCTTGCAGCTCCCTTTCC
IHM05	2	Ewg002d02	HL01	0	C00028603	97333	unmapped	N/A	CAGCAAGGTGAGATTAGCG	CTGATTCTTCTCTTGAATTGG	CAGATATGCCTTTGTGTCC	CAGCAAGGTGAGATTAGCGGTGCAGTATTGGTGGGTTTGAAGGCAGCTGATTCTTCTCTTGAATTGGCCAATTTCAAATTAAATATGAATTTTGTTACACATTGAATTGGGAATTTTTCAATTCTTAGCTTAAAGAGTCAATGCGGACACAAAGGCATATCTG
IHM05	3	Ewg004c10	HL01	66170	C00030718	45241	SC121.2	71258	GTTTTGCGCTGCGAGTTCG	CTTGGATCTTAAGTGCCAGG	GAAAGCCAAACTAACTTGTGG	GTTTTGCGCTGCGAGTTCGCCCAGTTAGTTTCTTTTAACTTGGATCTTAAGTGCCAGGTTTTGTCTTTTTATTTAAATGTTTTATTTAAATCTTTTATTTGATGCACTTGAAAGACCCACAAGTTAGTTTGGCTTTC
IHM05	4	Ewg019d03	HL01	106496	C00020957	6188	SC121.1	13182	GTGTGCTACTGCTTTCTCG	GAAAGTATTCTTCTGTATGGG	CACAGATTGAGAAGGATTTCC	GTGTGCTACTGCTTTCTCGTACTTCTGTAGAACACCTAGAAAGTATTCTTCTGTATGGGTAGACTTATTCTGGATTAGTTCTGAAGATATTTTATTTGTTCCCACTTATCACGTCCCCAGGCCGAGCTGCCCTCAAGGAAATCCTTCTCAATCTGTG
IHM05	5	Ewg004c09	HL01	137540	C00030718	11	SC121.2	26028	CATGTACAAGCAACAGTTCC	GCTCTTGCAGAGTACAAGC	CATTGAACTCAGTCACAAGG	CATGTACAAGCAACAGTTCCActgctgctGTAGCTCTTGCAGAGTACAAGCTGACATAATGTGGACACTCGGCTCGCGCGTAAAAAAGGATTACGTAAAATATCACGAGAATGCAAGCCTTGTGACTGAGTTCAATG
IHM05	6	Ewg008a12	HL01	156598	C00020999	23958	SC121.2	24782	CTTGAAAAGCACAACATATCC	CATGAATCATGAACAGCAAGC	CTTCCGTTTTGTTTCTGAGG	CTTGAAAAGCACAACATATCCACATGAATCATGAACAGCAAGCTCCAGTCACGCTTAGCAACCACGCACGGTGCTGACACTGCTAACACAAACTGTGGATATATTTGTGTCCTGTCGCCTCAGAAACAAAACGGAAG
IHM05	7	Ewg008a11	HL01	161720	C00020999	1144	SC121.2	2711	GAAGTCCTCAGTCGCTTCC	GTACACAACTTCAAGATCTGG	CAGAAAGAGCAATAGCAAGC	GAAGTCCTCAGTCGCTTCCCAGCTGTACACAACTTCAAGATCTGGTACTCTAGAATGCCCCGTTAAGACCGGGGGGCTTGCTGTTTTTTATGCTTTACAGCTTCAGCTTGCTATTGCTCTTTCTG
IHM05	8	Ewg003b03	HL01	264056	C00029274	65598	SC62.4	65491	CCCATCCAACTTCTTTGCC	GAAGGCCTTCTCGAAAAGC	GCGAATCTGCAACGAAATCC	CCCATCCAACTTCTTTGCCTAGTGAAGGCCTTCTCGAAAAGCTGTCAACTTCCATTTTTTGAACGAAGTTtgctgcCTTTCAACTTGCAATTGGCACGTGGGCTGGGATTTCGTTGCAGATTCGC
IHM05	9	Ewg003b02	HL01	374322	C00029274	1126	SC62.4	1019	GACTTGTGCAGACAGATAGG	CAACAATCCCGTGCATTCC	CAAACCTGCAAGCTAACGG	GACTTGTGCAGACAGATAGGACGCATGGCGGCAACAATCCCGTGCATTCCATGGAAAATGGAGAAATAGAGAAGACATTGAAAAGGGAAAGCTGTCGGCTATATTTTGCACCTCTTCAAATCCACCGTTAGCTTGCAGGTTTG
IHM05	10	Ewg003b01	HL01	379184	C00016325	65316	SC62.3	118231	CGGTAGTTGACCCTCTGC	CAACGTGACAGAACAAAACC	CAACTTAGTGTCCAACAACG	CGGTAGTTGACCCTCTGCCTCCAACGTGACAGAACAAAACCGGCACTGTCAATTGCTGTGTAGACAGGCATCTGCTACCGTCATAAAGAGCCGGCCAGGCGTTGTTGGACACTAAGTTG
IHM05	11	Ewg009e04	HL01	460044	C00005761	16325	SC62.3	50346	CAAGCTGAACAATTGTGTCC	GCTCTGTCATAGCATTCCG	GAAGTTCAAGCGAGGATCG	CAAGCTGAACAATTGTGTCCCTGAGCTCTGTCATAGCATTCCGGCCGTCTCCTAGTCCGAGCGCCTCCTGCGCAGCCCCCGCTCCACCAAACCGtgctgcCAGAAAAGGATCAGAGACGATCCTCGCTTGAACTTC
IHM05	12	Ewg008b11	HL01	483236	C00020195	1373	unmapped	N/A	CAGAAAACCAAAGTCACTCC	GCTCACAACTCCTAACAGC	GGAACTGGAGGGAGTTTCG	CAGAAAACCAAAGTCACTCCAGCTCACAACTCCTAACAGCCTACACTTGCCTGCCTGTCCTCCTCGCTGCACTTGCACACACGGGCTCGCCACCCAGCCCACCAGAGCCTTCGAAACTCCCTCCAGTTCC
IHM05	13	Ewg003a12	HL01	505934	C00016325	1118	SC62.3	54033	CATTGTTTCTATTGGCTTTGC	CTTGTCGAACAAGAAATGAGG	CTTCAAGTCTCGCATTGGC	CATTGTTTCTATTGGCTTTGCATGTCGCTTGTCGAACAAGAAATGAGGAGCTATTAGATcagcagcaTACTAAATCACTCAGTCATTCACAAGTAGCCGTTACACCCAAGCACTTCAAGCCAATGCGAGACTTGAAG
IHM05	14	Ewg009e03	HL01	530322	C00005761	1108	SC62.3	35129	GTGACAATACAGTTCGTTCC	CTTCTTCGGATGAAGACTCC	CACGAAGCTGTCTCAAAGG	GTGACAATACAGTTCGTTCCTTCCTAATCTTCTTCGGATGAAGACTCCGAAGGTAAGAGGGAGCGTTCATCAAATCTAACGGGAGATTTCCTCTTGCGGCCTCCACACTGAGTGTCGCTGTTTCCTTTGAGACAGCTTCGTG
IHM05	15	Ewg006c08	HL01	535080	C00009990	31940	SC62.3	31963	CTTCAGGGCTTTTCGTTGC	GAATCCAGAGATGATGAAGC	GACGACGGAGAGCTTTCG	CTTCAGGGCTTTTCGTTGCAGAATCCAGAGATGATGAAGCAACACCAAGTTTTTTGCCGGAATTGTTCGGGGAAGTGGAGCAATAGCCCAGAGATCGGTCAAGAGGTGCACGAGGCGAAAGCTCTCCGTCGTC
IHM05	16	Ewg025a05	HL01	551538	C00010611	454	SC62.2	5773	GCTTCCATTCAACAATACCC	GTTTGCGCTCGTTATGTGC	GGTATTGATTCCTCTACTGG	GCTTCCATTCAACAATACCCCACCACCCCTTTTGTTTGCGCTCGTTATGTGCGTAACGTGGAAGTGCAACAGACCATGCATGCAGTCACAAAATGCATATTCGCGCATATACGCATGTCCACTCATGTGTGTGGGTGCCAGTAGAGGAATCAATACC
IHM05	17	Ewg006c07	HL01	556010	C00009990	269	SC62.3	292	GGTTCTGTGTTTACACTTGC	CGTATGCATGGCTAAGTGC	CAGCTTACTTAGGCTCTCC	GGTTCTGTGTTTACACTTGCGCGTATGCATGGCTAAGTGCGAATGTAGATCCTCGGCATGTACTTGCATGTTTGTGTGCATTGCATTGTACGTTACTGGAGAGCCTAAGTAAGCTG
IHM05	18	Ewg008b12	HL01	603720	C00020195	24095	SC7.10	94034	CGTTGAGAACCCAATGACG	GCAACTCTGCGTTAGATCC	CCTTCACACCTTCCAACGC	CGTTGAGAACCCAATGACGCACGTGTCTGGCAACTCTGCGTTAGATCCGGCCTCTTCTTTTGCACAAAAAAGTGAAGAAAACAGTTTAGATGATGCACAGGATTCGGGGGAACTTCTtgctgcAGCGTTGGAAGGTGTGAAGG
IHM05	19	Ewg010f09	HL01	622518	C00028747	1525	SC7.10	89858	GCGAAGTTTCTTAGCTTTCC	CTGCTTGCACCCTGTAGG	CCGATAACTCTTATGTTGTGG	GCGAAGTTTCTTAGCTTTCCTGCTCCTGCTTGCACCCTGTAGGAGGAGCCCGGCGAGCCCTGAGAAGACTCAGCAACACCCCACCCAGATctgctgcGATTCTCAGAGCCACAACATAAGAGTTATCGG
IHM05	20	Ewg001g01	HL01	638976	C00029249	2506	SC7.10	71937	GAAGATGCCAGAGACAACC	GAGCAGCAAACCAAAAGGC	CAGTAGTCACACCTACTCC	GAAGATGCCAGAGACAACCCGTCTCGTTTCGCTctgctgATGTCTCGTCTTCGagcagcaAACCAAAAGGCGACAATCGAGAACAAACGTCTTAGGTAAAACAGCGCAGCCATACTGGGTGTGACCACTTGCCGTTAGCTGCCAAGTAGAGCTGGCGTACCTGGGAGTAGGTGTGACTACTG
IHM05	21	Ewg018d07	HL01	751140	C00031444	4748	SC7.8	33450	GAGTCAACTGAAGACAACG	CTTCGAAACTTTTGTCTTTGG	GTCTTTTGATGGGAAATGCG	GAGTCAACTGAAGACAACGAGCTGCCACAGCTTCGAAACTTTTGTCTTTGGATTCCCcagcagcGCTCTTTCCCTTTGCGACTAACAGTATTAGATGCAAGTTGgctgctgcTCACGCATTTCCCATCAAAAGAC
IHM05	22	Ewg001g02	HL01	760396	C00029249	234257	SC7.8	42077	CATCGGAAGCTTGTATCCC	GCTACACTAAGGAAACTATGC	CCTGTTTCATCTGGTCTGG	CATCGGAAGCTTGTATCCCTCCAGGCTATGCTACACTAAGGAAACTATGCCCTTAGAATGTCTAAAATTGCTTTAAATGCGTAATAagcagcaAGACACCGGTTTCTATACACTGATTTGACTGGCAAGCTGCCTACTCGAAAGTGGCAGGTGAGCGAACTGCGTTCCAGACCAGATGAAACAGG
IHM05	23	Ewg018d08	HL01	764920	C00031444	19461	SC7.8	18743	CGACGAAATCATGAAAGTCC	GCGAGAGGAAATCAGATCC	GGACTTTTGATGAAACTTGGC	CGACGAAATCATGAAAGTCCTTTGCGAGAGGAAATCAGATCCTTTTTCTTCCAAAACAACAAATGAAAACAAAATAATTCATAAATTGCCATTTAATTCCGCCAAGTTTCATCAAAAGTCC
IHM05	24	Ewg017e02	HL01	774566	C00028602	16702	SC7.4	131698	CTTGAACACTAGGGTTTTGC	CTGCACAAAGGAAACTTCGC	GCGAAACCTTTCCAGTTTGG	CTTGAACACTAGGGTTTTGCGGCCCCGCGTCTGCACAAAGGAAACTTCGCTGAGTGTTTAGGGTTTGGCATGCGGCCTGTCACTTATCTCAGGGGCTCTGTCGGCAATTGTGTCCAAACTGGAAAGGTTTCGC
IHM05	25	Ewg003d06	HL01	785668	C00029352	66325	SC7.4	118023	GTGTCCAAGTTATGCATAGC	GATGCTTTGCCTTGCTACC	CTAGGTTTTCGAAGCTCTCC	GTGTCCAAGTTATGCATAGCCAGTTGGCGGATGCTTTGCCTTGCTACCATGGGTACCCGTCTTCGTCTGCAGTGACCTGCGTAAGAATGTAGTCGCCTCGCCAGCGCTCGCGGGAGAGCTTCGAAAACCTAG
IHM05	26	Ewg005e04	HL01	834470	C00020964	44818	SC7.4	51419	GCTGAAGGCAAGTTTGTGG	CATTCACGTTTGACACTTGC	GCTAGAGGATGTAAGTTTCC	GCTGAAGGCAAGTTTGTGGGCCTTACATTCACGTTTGACACTTGCGCTGTGGTCGTGCAGGCCAAGTAAAATACGATTATATATTAGACAACAGGCTGCAAACTGCCCACAGGGAAACTTACATCCTCTAGC
IHM05	27	Ewg003d05	HL01	839930	C00029352	365	SC7.4	52063	CAACCATCCACTTACTTAAGC	GGAGAGCTGTGTAAAGTCC	CTCCATGCATACTCTTCCC	CAACCATCCACTTACTTAAGCAGGAGAGCTGTGTAAAGTCCGCTGTTTACCTAGCCACTGAAAGAATGAGGACGTCCGTCAGTGGCAGTTCCAGGATACGTATGCTGAAGAGAAACGGGGAAGAGTATGCATGGAG
IHM05	28	Ewg007d10	HL01	874354	C00029366	2578	SC7.2	26369	CTCTATGAAAGCCTCATTCG	GAAGCACAGCATTAGTTTGC	CGAACAGCCAAGAAAAGGG	CTCTATGAAAGCCTCATTCGCTTAATTTAGTTTATGAAGCACAGCATTAGTTTGCGGGACAACACGTTAAGCAGGCAGCCCCATCAACAGTCCAGCGGGCAGCCCTGTCGTCAGCGCCATCTCACAATGATACCCTTTTCTTGGCTGTTCG
IHM05	29	Ewg007d08	HL01	890838	C00029283	551	SC7.1	136960	CTACTGGCTACACATTCGC	CACGAGTTTCTTCTGTTGCC	GTCTAACAATCAGGAAAACGC	CTACTGGCTACACATTCGCGCACGAGTTTCTTCTGTTGCCGCCATTGTGCATATACTAATATATTCTTGCCACGTATTCAACTACTGCCTCTCTAGCCACATATGTGAAAATCTTGCGTTTTCCTGATTGTTAGAC
IHM05	30	Ewg017h02	HL01	904098	C00029283	24350	SC7.1	113161	CTCTCGCTGCCTTTTGCG	GGTCACATTGGTACACTGG	GTTAGCCTTCACACTTATCC	CTCTCGCTGCCTTTTGCGCGGTCACATTGGTACACTGGCATTCAGCTTTTGTCTCAGATTATTCTCTTGCTCAGGGATATATGTTGCGCTTCAGAACTTCAAAGAGGGGATAAGTGTGAAGGCTAAC
IHM05	31	Ewg007d11	HL01	910234	C00029366	28115	SC7.2	832	CCTTTACATGATTACTCTTCC	CATCTACGGTTGAGCAATCC	CCTGTGTCAAGTATGTAGCG	CCTTTACATGATTACTCTTCCCGCTACTTTCAGGCCCATCTACGGTTGAGCAATCCAAATATACCCAAATCTGCTATTCTTCTGTCCTCACCCAGGACTTGCGTATGCTTCGGTATGCGTGTCCGCTACATACTTGACACAGG
IHM05	32	Ewg010e04	HL01	946322	C00014628	16225	SC7.1	109379	GCAAATCTACCTTCTTAGCG	GAAAGTTGCAGCCTTCACG	CACAGACACAAAAGGTGAGC	GCAAATCTACCTTCTTAGCGTGTGAAAGTTGCAGCCTTCACGAGACAGTTGTTTGACACAACTTCAGAAATTTACGAAGGACTGTGTGAGCTCCTTCCACAGAGagcagcaTcagcagAagcagcagCATTGCTCACCTTTTGTGTCTGTG
IHM05	33	Ewg010e03	HL01	955162	C00014628	2444	SC7.1	95598	CTCCACAACTACTCAAGGC	GGCATAACGAATAGGATAGC	CTTTGATTGCGACTTCAAAGG	CTCCACAACTACTCAAGGCCAATTGGCATAACGAATAGGATAGCGCTATATATTGACGCCAGCAAACGCGCATGTTTTATTCTATCCCCTACAGCATTCGCTTTATTCTCCTTTGAAGTCGCAATCAAAG
IHM05	34	Ewg014h12	HL01	977860	C00011069	2883	SC7.1	84250	CCTTTTGGAATGTGAACACG	GACACAATACTGCGAGACC	CATTCATCAGCAAGCTTTCG	CCTTTTGGAATGTGAACACGCTgcagcaTCTTAAAGACACAATACTGCGAGACCGTTGCCTGTGCTTTCCAAACGATTGAAAGCGTGCTCCAGTTTTGCAAAGCCTGCTTCTTCTACATATATTCGAAAGCTTGCTGATGAATG
IHM05	35	Ewg008g09	HL01	997646	C00030625	3093	SC7.1	70580	CTGCTATGAATACACGATCC	CATGAAAAGGCCATAAGAGG	CAACGCTCAACAATCATAGC	CTGCTATGAATACACGATCCGCATGAAAAGGCCATAAGAGGAGATGGCTGTTGGCGTGTTCTTGTGCTCGCTGGGAGCCACTGTCATTTGAGCTGCAGTGCTGAGATGAGTGTGCTATGATTGTTGAGCGTTG
IHM05	36	Ewg004e11	HL01	1004848	C00030757	1004	not uniquely mapped	N/A	CTGTAATGTTGTATCATCTTCC	GCTTTGCTCTCACGTAAGC	CAACATAGTAGTATGATGACC	CTGTAATGTTGTATCATCTTCCGACTGCAGCTTTGCTCTCACGTAAGCTGGTTACTGCTTTAGGACTGGCAAATGTGAAAAGTTTTCCCTGCATATAAAGCTGGTCATCATACTACTATGTTG
IHM05	37	Ewg008g10	HL01	1015794	C00030625	16284	SC7.1	57389	CATCCTGTAAGAATTGTTTGC	CTTCTCAGTGTCAGATCCG	CTCACATCCTGCTTTGAGG	CATCCTGTAAGAATTGTTTGCCCTTCTCAGTGTCAGATCCGCACgctgctCATTACACAAGCGCCAGTGGCCTACTATATATGACGTTTGGTTACAAATCGCGTATCCTTTTTGTTTGGCCTCAAAGCAGGATGTGAG
IHM05	38	Ewg004e12	HL01	1114282	C00030757	47598	unmapped	N/A	GTATCTGCACGATGCAAGC	GCAAACAACCCCTACAAACG	GTTTGGTTTGGAAAGGATGC	GTATCTGCACGATGCAAGCACGCAATGCGCAAACAACCCCTACAAACACAAAATAAAGAACTCACCCCAACCCCACCCTTGCCCTCTCGTACTCGCCTCCCTCGCAATAGCCTTCACGCATCCTTTCCAAACCAAAC
IHM06	1	Ewg027b07	HL31	0	C00029347	21158	SC25.4	88119	CAACAGCGTTGGACTATGG	CGAACGAATGTTCCTAATGG	CTTTCGCCTCTAAGTTCGC	CAACAGCGTTGGACTATGGAAAATGATTCGAACGAATGTTCCTAATGGCGCGAGAAACTGCTATGCAGAATCAACGGCCACTGGGAGATCCACCTCCTGACAAACAAACTGCCCTTGCGACTGCGAACTTAGAGGCGAAAG
IHM06	2	Ewg002e06	HL31	107484	C00029347	106762	SC25.4	2516	GTTGCTTGTGCACTTCTCG	GAGAAAGAGCTTTCTGTTCC	GCCTTTTGCTTCTGTTGCC	GTTGCTTGTGCACTTCTCGCTGAGAAAGAGCTTTCTGTTCCCGGAATtgctgcATGCGTTActgctgGCGTAGCCGTTTTTCCCTTGACCgctgctgTAGGCAACGCGTTTGCAGCTGGACGGGCAACAGAAGCAAAAGGC
IHM06	3	Ewg002c12	HL31	126204	C00028583	101016	NODE496_618448.1	345	GCTACGTACGTTTGCTTGC	GTTTGGTTCCTCTGTCTGC	GAAAGATGGGAGTATGATGC	GCTACGTACGTTTGCTTGCAGCCTGCGCTTCTTAGCGCTTCTGTTTGGTTCCTCTGTCTGCCTTTTGTTCAGCTGGTGCCAGAGGCCTGTTGGCATGCCAGTTGAAGATTATCTGCAGTGGGCCTGCATCATACTCCCATCTTTC
IHM06	4	Ewg014d08	HL31	237458	C00028583	5415	SC25.3	5916	GAAGGAGTTTGTACTGTGG	CGAGTAGCTTGCTTTTCCC	CTACAACGTCTGGAAGTGC	GAAGGAGTTTGTACTGTGGGTCGAGTAGCTTGCTTTTCCCCGCCAGGAACAGCTGCCAGGCTCCGACTGATTCGGTGTGCTTTGTTTCCACAGCACTTCCAGACGTTGTAG
IHM06	5	Ewg019h04	HL31	340808	C00030714	11594	SC25.1	12038	GTTCATTGCTTGTTCATTGCC	CGTTGGATCCACTTTGTTGC	CATGAGCAGCTAGTTGTGC	GTTCATTGCTTGTTCATTGCCGATTCGTTGGATCCACTTTGTTGCTGATTCATTGCGGATTCTTCGAGTATTGAAGCGTCGGCTGCAgctgctTTCCGCACAACTAGCTGCTCATG
IHM06	6	Ewg010g03	HL31	455000	C00030535	1066	SC158.1	27635	GAAGATCAGCACGACTTTGC	CAACATGTTTACCCCATTGG	GAATCCTTGTCTTTTGTCTGG	GAAGATCAGCACGACTTTGCGACAACATGTTTACCCCATTGGGGGGCAGATTTCCGCCAGTGCGTCTTCAGCGCAGAAAGAAAAAGAGAATTCTTTTTCGGCAGTTTCCGCAGCGCTGGAGCCAGACAAAAGACAAGGATTC
IHM06	7	Ewg003g12	HL31	527800	C00030289	76076	SC158.1	10333	GGGTTTACATAGTCTTTCGG	GCATATCTCCAAACAACTCC	GAAACAGAGAAAGCCTCACG	GGGTTTACATAGTCTTTCGGGGCATATCTCCAAACAACTCCCCCTCAAAAATGTTTCCTACCCAACACTGGCTCAGAAAAAAGACCAAATGTTGGATTCGTGAGGCTTTCTCTGTTTC
IHM06	8	Ewg011f02	HL31	581204	C00030714	6576	SC25.1	7020	GCTCTGGAGTTGGTTGCC	GTAGATCTTTTGCAAAAGAGG	GATCCGGTCCTTCTAAAGC	GCTCTGGAGTTGGTTGCCGCTGCGGGAAAGTAGATCTTTTGCAAAAGAGGGGAGGAAATAGAGAAAATAAACGCAAAAACAGTAAAGTTCAACTTTTATTTGCGCGAAAGAAAAGAAAAAGTGGCTTTAGAAGGACCGGATC
IHM06	9	Ewg004f06	HL13	0	C00014511	50450	not uniquely mapped	N/A	GATGCATCCACCGTAATCG	GCAATACTACTCAATGTATGG	GGCATCATCGCTTGTAACG	GATGCATCCACCGTAATCGTGCAATACTACTCAATGTATGGACCGTGGTATGTGGGCCATTGTTGTGCTTGATGTTTAGACTGTGCGTAGCGCCTGGTAGCGTTACAAGCGATGATGCC
IHM06	10	Ewg003g11	HL13	12506	C00030289	631	not uniquely mapped	N/A	GATGCATCCACCGTAATCG	GCAATACTACTCAATGTATGG	GGCATCATCGCTTGTAACG	GATGCATCCACCGTAATCGTGCAATACTACTCAATGTATGGACCGTGGTATGTGGGCCATTGTTGTGCTTGATGTTTAGACTGTGCGTAGCGCCTGGTAGCGTTACAAGCGATGATGCC
IHM06	11	Ewg015g01	HL13	52910	C00014511	3335	not uniquely mapped	N/A	GGGATCTACTTCATGAATCG	GACAATGCGTTTCTCTAGGG	GCCATTCAACTAACAGTACG	GGGATCTACTTCATGAATCGAGCAGACAATGCGTTTCTCTAGGGACGCTTAGGTTGGTGTGCAAAATACACATGTGCACCGGGAAGCGTGCGATTTCATTGAGGCCGTACTGTTAGTTGAATGGC
IHM06	12	Ewg012e06	HL13	74256	C00006794	9876	SC56.4	9199	GTTCAGCTGTTTGTTAACGG	CGTTCTAGACGACTAACCG	GGAACAAAGCTCAAGAAACC	GTTCAGCTGTTTGTTAACGGGCACTTCGTTCTAGACGACTAACCGCTGCCTGAGTGCATCAGCGTGCCTTTTTCGCAAGTGAAAAATCTTGGTGGATATGAGGAGGTTTCTTGAGCTTTGTTCC
IHM06	13	Ewg010a08	HL13	122200	C00012108	16394	SC56.2	70946	GTGTGCATGTTATCTTTCCG	CTGAAAGCTTAGCTGAAAGG	CCAGATCAGACACTACTGC	GTGTGCATGTTATCTTTCCGTGGTTCTGAAAGCTTAGCTGAAAGGTGGGAAATCCTAGTTCTTATTAGACTTTTAAGATATCCTACTGCACGCTCGCAAATGGTTAGCTTTCGCAACTTGTGCAGTAGTGTCTGATCTGG
IHM06	14	Ewg010h08	HL13	141960	C00011925	13972	SC56.2	74589	CCGAAGCACTGGAATGCC	CGATTCCTTTTGCTTAGTCC	CATGTCAAGCCCATCATTGC	CCGAAGCACTGGAATGCCAGCGATTCCTTTTGCTTAGTCCTATAGAGCAGGGTACCGGCACCAAagcagcTGAAGGCGAGAGATTCTGCAACGCACTAGCTGAGTATGGAAGAGCAATGATGGGCTTGACATG
IHM06	15	Ewg010h07	HL13	149318	C00011925	1509	SC329.1	1856	GCATGCAAGCAGATCATGC	CATGAAAGCACGAAAGTTGG	CGTTTTCACAGTGTTTAGGC	GCATGCAAGCAGATCATGCACATGAAAGCACGAAAGTTGGTCTCTCATCGGCTTTTGTCCCTTGTAAGCTGAATGTGAGGGTGGCGAAGTTGAGCTAGCCTAAACACTGTGAAAACG
IHM06	16	Ewg010a07	HL13	186290	C00012108	4041	SC56.2	58593	GATGGATTAGGAGGAGACG	GAAAGTTGTTTCTCCGAAGC	CTACTGAAGAACGTTGAAAGG	GATGGATTAGGAGGAGACGATCAAGAAAGTTGTTTCTCCGAAGCATGATAATGGAGGAGTATGCAAGTGGCTCTTGGGTGCTGAACGATAAACAAATATCTGCTTCAGTCTGAAGTAACCACATGACCTTTCAACGTTCTTCAGTAG
IHM06	17	Ewg010c11	HL13	230776	C00029636	2758	SC56.2	32955	CATGGAGACATCTGAATTCC	GCATGTTGTAACTGATGACG	GAAACATACACAGCATATGCC	CATGGAGACATCTGAATTCCTGCGTGCATGTTGTAACTGATGACGCAATGTCGGCTTGGTTCCTGCATCCTAGTTGTTCCGCGTAAGAACTGCGCGTAGAAATACCGCCACCTCAATTTCTTCCTTTGGCATATGCTGTGTATGTTTC
IHM06	18	Ewg010c12	HL13	258076	C00029636	14425	SC56.2	44622	CTTTCGTGTCGCTACATCG	GTTCTGCACGTTGCTTTGC	GAAACCTCGTAAAGAAGACC	CTTTCGTGTCGCTACATCGTATGTTCTGCACGTTGCTTTGCGAGTTGTAGCAACGCCAGATGCCTCAGCTGCAAAGGACATCTTCCCTGGCATGCCTGGTGCAgctgctCCGGTCTTCTTTACGAGGTTTC
IHM06	19	Ewg017d08	HL13	296062	C00031174	15792	SC56.2	16682	CCAAGGTAAACATACTACGG	CTAACAGGTCCCACTAGGG	GAGATTTCAATGTCGTTCGG	CCAAGGTAAACATACTACGGAGGGACcagcagcaCTAACAGGTCCCACTAGGGGAAAGCAACGGCAGTTTTCAAACGGCGAGGCCCAGGAGCTACGGGGGACGAACCTGCTTCTGTTTGGAGTTGCCTCTGAGCCGAACGACATTGAAATCTC
IHM06	20	Ewg017d07	HL13	320008	C00031174	3540	SC56.2	4452	GAACCAGCCTGATTTCTGG	CGTAGGTGCAACTGCATGC	CTTTCTTGAGGCTTACTTGG	GAACCAGCCTGATTTCTGGCTTCGTAGGTGCAACTGCATGCAGAAAACTAGAAATTTTATCAAAGAAGTGGATCACAGGCTCAATACATGTTCATAAATCACTCAGGTAGAATCCAAGTAAGCCTCAAGAAAG
IHM06	21	Ewg007a09	HL13	379574	C00010485	21012	SC151.1	4320	CAGAACTTACAAGACCTTCG	CACACGTCTTACAAAGTACC	CTTGGATCTCTTCTAAGTGC	CAGAACTTACAAGACCTTCGTGAGCTCATTAGACACACGTCTTACAAAGTACCCGTGAGCTCAATAAAATGTAAATATTACGCAAGTGACCATAATATAGCTTAAGTTTTAGTGGCCACATTGCATTTCAGCACTTAGAAGAGATCCAAG
IHM06	22	Ewg007a08	HL13	426504	C00010485	1461	SC151.1	23871	CTTTGCACTTTGCCTGTGG	GCTGTTCGTGGAACTTATCG	GGATTTGAAATGATTCTGTGG	CTTTGCACTTTGCCTGTGGAAAGTGTTCCTAAACTTGGCTGTTCGTGGAACTTATCGTTTCATTTGACCTACGGGTCGCACCAGTGTATTGGCCACAGCGAAGAGCATGAAGCCAGCGACGGAAACCCACAGAATCATTTCAAATCC
IHM07	1	Ewg014a02	Singleton: joined by BAC	0	C00031465	401680	SC8.11	398484	CCAAAGTTGGTGGTGAAGG	GCACTGACAATCAATTGTCC	GAAGCATCCTGAGTTCAACG	CCAAAGTTGGTGGTGAAGGAAGCACTGACAATCAATTGTCCCGAAATCGCCGAAGTCGCCGCGCGACTTCGAAACATGATTGTCACTTCTTCGGCGGTGACCCCCGACAGTTTTTTCGTTGAACTCAGGATGCTTC
IHM07	2	Ewg026b01	HL54	0	Chr4_SAG_A_sag19	N/A	not uniquely mapped	N/A	CAAGGACCTCTTGGGAACC	CACTGAGGTGACTGAAAGC	GCATGTGTCTACATTGCTGC	CAAGGACCTCTTGGGAACCCTCGCAAAGGCAGAGGACACTGAGGTGACTGAAAGCCTGAAGGCGATCAAAATAGAGGAACCAGCAAGCCCTACTGCGCCGAAAATTGCAGTAACACTTGCTGGCAGCAATGTAGACACATGC
IHM07	3	Ewg026b02	HL54	15600	Chr4_SAG_A_sag19	N/A	not uniquely mapped	N/A	GAACATATGATGTTGAAAACGC	GTGAACGCCAGCAATGTGG	GAAAGGCTTGTCTTCTTTTCG	GAACATATGATGTTGAAAACGCTCCATTTAATAACGTGAACGCCAGCAATGTGGCGTTTCTGCTATCGGAGAAAAGCAAGAAGGTCTCATGTGCCGCCACCAAAGACTGCAAAGCTGGCCACGACGTTTTATTCTGCTACTTCATAGATCCACTTCGAAAAGAAGACAAGCCTTTC
IHM07	4	Ewg026b04	HL54	28730	Chr4_SAG_A_sag20	N/A	SC8.11	156304	CGTATGATGCTGCACAAGC	GCAACGTGGCGTTTCTGC	GAAGTGGATCTATGAAGTAGC	CGTATGATGCTGCACAAGCTCCATTTGACAACATAAACGCCGGCAACGTGGCGTTTCTGCTATCGGCGGAAAGCACAAAGGTCTCATGTGCCGCCACGAACAACTGCAAAGCTGGCTACAATGTTTTATTCTGCTACTTCATAGATCCACTTC
IHM07	5	Ewg026b03	HL54	79768	Chr4_SAG_A_sag20	N/A	SC8.11	157011	CACCATCAACAAGCTGAGG	CAAGAGCCTGTTGGGAACC	CAACTTTGGATGTCGTTACC	CACCATCAACAAGCTGAGGAGCGAAAATCTCAAGAGCCTGTTGGGAACCCTCACCGAGGCAGTGGAAAGTGAAGTGACTGAAAGCCTGAAAAAGATCGGAAAAACGGAACCACAAAACCCCACTGCCAAGACAATTGCAGTGAAGCTCGCGGGTAACGACATCCAAAGTTG
IHM07	6	Ewg014a01	Singleton: joined by BAC	0	C00031465	26690	SC8.11	25991	CTTACAAATGACGCAGAAGG	GCGAAGCCTTATCAGTTGG	CATCCTTCAAGACACAATGG	CTTACAAATGACGCAGAAGGCTGCGAAGCCTTATCAGTTGGAGTCACTGGTTGGGTTTTTGCAAAGTTTAACTTCAACCGACAAATTTAAATTGAATTTGTCTTCAAAAAAAAATTCCATTGTGTCTTGAAGGATG
IHM07	7	Ewg018f12	HL07	0	C00029242	7589	SC8.6	85128	CAAGCTTGAAGAAGCTGTGG	GAAGTTGTGGCTGCAAAGG	CGTCAAGGGCTTGAATCGG	CAAGCTTGAAGAAGCTGTGGCGAAGTTGTGGCTGCAAAGGAAGCATGAGTGAGGCTGCGTGGGAATTTGCAAAAAGAAGTCCGgcagcagcGGGGTCTCAGCGCCGCCGATTCAAGCCCTTGACG
IHM07	8	Ewg011e05	HL07	70304	C00031824	10572	SC8.8	5880	GATTGGGGTGTATGTACAGC	CGGAAGTCGATGATGGCG	CAAGTCCATGAAGAGTGTGC	GATTGGGGTGTATGTACAGCTACGACGTGCGGAAGTCGATGATGGCGAATATAAATTTACctgctgctCTTCTCTCCAGGTCCCaaaccctaaaccctaaaccGCAAACCCTAAACCCTAATTAATACGGCACACTCTTCATGGACTTG
IHM07	9	Ewg018g01	HL07	119262	C00029242	19563	SC8.6	73154	GAGCTGAACTCTAAACTTGG	CAAGAGCAAACAAAGTCTGC	GTGTTCCTGCCTCAGTGC	GAGCTGAACTCTAAACTTGGGCCCTGAGCCCAAGAGCAAACAAAGTCTGCAGAGCCTATTACTGTCTCATGGGGAGAGAagcagcagCAGTTTTGGGGCCTTGCATGCACTGAGGCAGGAACAC
IHM07	10	Ewg025f04	HL07	157326	C00017597	1121	SC8.4	1564	GTACTCACACTGGAAAAGG	GGGGAAAGAGTCGATCGC	GTAGCCAGTGTGCAACTCG	GTACTCACACTGGAAAAGGAGATTTAAAAAGATAAATTGGTCGAAGTTGCGAAAAATAAAAGCAAAAAGGGGAAAGAGTCGATCGCGGGCTGGAGTCGCTCAGCCAGTGGTctgctgACTTGCAAAGGCgcagcagGGGGCTCTGGCGAGTTGCACACTGGCTAC
IHM07	11	Ewg004c03	HL07	200798	C00020813	1374	SC8.6	56559	GGCTTTGTGAAAGCAAAAGG	CGAATAGAGAAACCGAATGG	CTGAATCTTCCTACTATCAGC	GGCTTTGTGAAAGCAAAAGGACAAAGACTGCGAATAGAGAAACCGAATGGCCGGAagcagcTGCAGAAGAGTAATAAGCAACGCACGTCCAACACAACACCACTACTAATGCACGTGCTGATAGTAGGAAGATTCAG
IHM07	12	Ewg013f08	HL07	215202	C00002395	5718	SC8.6	63055	GAACTGCACGTGTTGTAGC	CTGCACTACGAAGTTACGG	CTTGAGCTGCATGTACAGC	GAACTGCACGTGTTGTAGCACCTGCACTACGAAGTTACGGAAGAAGGGGCAAAGCATTGAAAAACTAGCCGAAACACCAGGCTGGCAGTGCAGCTTGCCACTCACCGGCTGTACATGCAGCTCAAG
IHM07	13	Ewg012g05	HL07	263198	C00021175	2538	SC8.1	5533	CAGGTCAAGAGTTCAAATGC	CGGAAACTTCAGCTACTGG	CTTGAAATGAGTGGTGTTTGG	CAGGTCAAGAGTTCAAATGCGAAATTTGCGGAAACTTCAGCTACTGGGGCCGCAGGGCCTTCGAGAGACACTTCGCCGAATGGAGACACTCCTTCGGCATGCGCTGTCTCAAGATTCCAAACACCACTCATTTCAAG
IHM07	14	Ewg006d10	HL07	327132	C00031443	36464	SC46.4	154994	CTCATCTACACCTTCTGAGC	GTCTCGAACTCAATCTGTCG	CCAACGATCTCAACATGCC	CTCATCTACACCTTCTGAGCGCCGTCTCGAACTCAATCTGTCGTTTGTCAAAGCAGGagcagcagGCATCGTATTCATGAATGAATTTGCGGCATCTTGCTTCTGCAGGGGACCCAGGCATGTTGAGATCGTTGG
IHM07	15	Ewg017c04	HL07	335166	C00030458	3162	SC46.4	150779	CGGATACTTACCAGCATACG	GAAGCCAAGTGAATCTGTCG	CACACGTCTATCAAACTTACG	CGGATACTTACCAGCATACGTTCATGAAGCCAAGTGAATCTGTCGGAGAGAATCTCTTGGGTCTCTAGGCGCCTCATGCGTACAGTCATGTAGGCAGACTACAAGCGAAGCACACGTAAGTTTGATAGACGTGTG
IHM07	16	Ewg017c05	HL07	356122	C00030458	26826	SC46.4	127115	GATCAATTCGTCTGATTCGG	CAGAGAACCATGCATCACC	GTCCACCGTTCTGATATCC	GATCAATTCGTCTGATTCGGTATGAAGACTTCAGAGAACCATGCATCACCATCTGACAGTTTGTTTATGCCACCATTTTGCTTTGTAGCTGACGGTGTATTTCTAGAAAGATGGATCAGGATATCAGAACGGTGGAC
IHM07	17	Ewg006h07	HL07	368082	C00030457	2526	SC46.4	119819	CTTGTACTATAGTGCTGTGC	GAACTAGGTTCACTCACAGG	GTGCTTTCCTCAAGTAGCG	CTTGTACTATAGTGCTGTGCTCGAACTAGGTTCACTCACAGGGCATCAGTTCCCAAGGTTAGAATTTGGTGGGGAGGAATGAAACAGGAGCTACGCAGGGGTCTTCAGCACGCTACTTGAGGAAAGCAC
IHM07	18	Ewg006d09	HL07	385398	C00031443	17345	SC46.4	174113	GCAAATGCAAATGACTGTCC	CTCAAGGACAAACTCATAGC	GGCATTCTGTCTGCAAAAGG	GCAAATGCAAATGACTGTCCTCGAGCTTCACTCAAGGACAAACTCATAGCAGGGGCCTCAGCCTGCTCCTCTCCAAATGCATAATGACTGGATTTGGGGTTAAAACCGCTCAATGCTGCTCCTCTTATTTTCCTTTTGCAGACAGAATGCC
IHM07	19	Ewg003e04	HL07	405028	C00029465	1545	SC46.4	85384	GCAATCTCACAACTTAGTGC	CCACATCCCCTTAAGAATGC	CTTTGGAGCTGGTTTACTGC	GCAATCTCACAACTTAGTGCTTCCCACATCCCCTTAAGAATGCGTTATTACCTGCCGGCAGAGGAACAAAGGGGCGATATCTCCTTATAGATGGCTGAAGGGGAACCGCAGTAAACCAGCTCCAAAG
IHM07	20	Ewg006h08	HL07	409292	C00030457	33914	SC46.4	88431	CCCATGTGGGTTGGTAGG	GACTGATATCTCCAACTACG	GGTTTACCTAATCCCTTCGG	CCCATGTGGGTTGGTAGGTGATAGACTGATATCTCCAACTACGGGCATGTTAAACCTGTAGAAACAATGAGATAACAAAATGATATTCACGTCCCTGAACATTGCTACCGAAGGGATTAGGTAAACC
IHM07	21	Ewg014e10	HL07	454818	C00029465	75372	SC46.4	11557	GGCTAACTACAAAACTGTGG	CAGTCAAAACACTCCAGTGC	GCATTACTTTTGGCAAATCG	GGCTAACTACAAAACTGTGGCTGCAAGGCAAAGTGTGGGGCAGTCAAAACACTCCAGTGCAGCTTTTCCCTGGGACGCTGCAGAGCAGTTTGgctgctgcGCAGCTGTTTAATTGTTCTTTCTCGATTTGCCAAAAGTAATGC
IHM07	22	Ewg015h05	HL07	503100	C00030764	48309	SC46.2	47553	CAAGTCCTCCTCGGAAAGC	CTTCTTTTGTTCTCCGCAAGC	GGGTTTACAGAATGAAGTTGG	CAAGTCCTCCTCGGAAAGCTCCTTCACCATTTCTTCTTTTGTTCTCCGCAAGCTGTTgcagcaAATCTCCGTCCCCACCACCGGAAACCCTAATTTAGCGTTTAAACTCACGTCCAACTTCATTCTGTAAACCC
IHM07	23	Ewg021g12	HL07	534664	C00032045	6658	unmapped	N/A	GCAGAATGTCTCCGGTTCC	CAGACGTCCTGAAAGGCC	GTCTGCGAGACAGCTACC	GCAGAATGTCTCCGGTTCCGCAGACGTCCTGAAAGGCCCTCGGGTTTACTCTGTCTATTTTCCAAAAACACTTTTGAGATGCAACAAGGgctgctgTTTCTTCATCTTTCGCTTtgctgctgCGGTAGCTGTCTCGCAGAC
IHM08	1	Ewg007h08	HL10	0	C00028432	8602	SC63.14	2811	CCAATTCCGCACTCAGAGC	CCGTTCTCTTGACTTGTGC	CACTTCGTGCCAGTAATGC	CCAATTCCGCACTCAGAGCTTTCCGTTCTCTTGACTTGTGCACTGCGCTCGGGTGTACGTACACCTCAGGAGAAAGGACGCCCGCGGCCTGGAATTTGCCTGTCAAATTCCTCTGCATTACTGGCACGAAGTG
IHM08	2	Ewg010b10	HL10	114946	C00031252	15612	SC63.13	56656	CACTCATGGAATTCAAATGCC	GAATGGAGAAAGCAGTTAGG	GTTCCGTTTTGCAAGAAAACC	CACTCATGGAATTCAAATGCCTCTGAAAATGTTTAGAGAATGGAGAAAGCAGTTAGGATTTagcagcTTTCCCCCAGGCAGTCACCAGCCTCAGTGATAGGTGTGTACTACTACTGTATCGAAGTGTGCTTAGGGTTTTCTTGCAAAACGGAAC
IHM08	3	Ewg010b09	HL10	179868	C00031252	398	SC63.13	41442	CAAAGTGTTGACCCTCAGC	GCGAAGGCATGATCTATTGC	GTCTGCAAACGACCTAACG	CAAAGTGTTGACCCTCAGCGACAGCGAAGGCATGATCTATTGCTCCCAGGGATTCTCGAAGGAGGACATCCAACGTATTAAAGAAGCAAAGGCCGCAGACTCTTGTGTCCGCGTTAGGTCGTTTGCAGAC
IHM08	4	Ewg015h03	HL10	208338	C00030494	46973	SC63.13	38102	CAATGCGTATTGACAGTACG	GAACTACGCTCTGCATAGC	CACTTGCACGACACAGTGC	CAATGCGTATTGACAGTACGTAGCGAACTACGCTCTGCATAGCACTCAAGCCACGGCAGTTCCAGTCTTCTGAAGGCTGGCCATGAAACTCAACTGCAGGCCTAGTGCATGCACTGTGTCGTGCAAGTG
IHM08	5	Ewg016f08	HL10	327678	C00030338	9246	SC63.6	12796	GTGCAAAGGCATGCAAAGG	GAAGCTCTTGCAGCTGTGC	GCAATAGGCGTTTTGGAAGG	GTGCAAAGGCATGCAAAGGCCTGGAAGCTCTTGCAGCTGTGCCACTCAGCTAATCGGAAGTGCATGCAACAGCTCCGGTGTTGCCTCCCGCAGTCTGCGCCTTCCAAAACGCCTATTGC
IHM08	6	Ewg013e06	HL10	431288	C00031559	1113	SC63.9	1739	GAAGGCAAAACGGAAACTGC	CGGAAAAGGACTCCAAGCC	CATTCCTTCACTCTTCTTGC	GAAGGCAAAACGGAAACTGCCCGGAAAAGGACTCCAAGCCGCCTCAAAAGGAGAATTAAATATGCAGTTTTAGAGTTAAATATAATTCAAAGACAAATAAATGAATAACGCGCAAGAAGAGTGAAGGAATG
IHM08	7	Ewg006d03	HL10	558246	C00020836	1257	SC36.4	16712	GCCATCAGCCCAAAAGACC	GGTTCACGGTCACCTAGC	GCTCTGAACTATGGAGTGC	GCCATCAGCCCAAAAGACCGGCCGAGGTTCACGGTCACCTAGCTTAGGCCAGTACAGGGCCATTGGTGTTGGCTCGATTTACTTTTATATCTCAGTAATCGTGGAAAATGAAGTATTCTAAATAAGCACTCCATAGTTCAGAGC
IHM08	8	Ewg010h02	HL10	614588	C00020857	16474	SC36.4	16187	CAGTGGCAGCTCGATGGG	CGACAGCTCCACAACATGC	CAGCTGCGTCTAACAATGG	CAGTGGCAGCTCGATGGGAAGCCGACAGCTCCACAACATGCCGTATGTTTGATCTAAAAtgctgcACCTGAACCCAAAAACTGCGTTAAAATTCAAAAAGAATACCTTAAATCCATTGTTAGACGCAGCTG
IHM08	9	Ewg005c07	HL10	652314	C00029196	557	SC36.4	51162	CGAAAAGCGCAGCTGATCG	GTGTACATATGACTGTCTCC	GTTTCTTGCAGTGGATCCC	CGAAAAGCGCAGCTGATCGCCGACGGTGTACATATGACTGTCTCCATTGCCCACCTGAAGTGAAATCTCAAACAAGCATTACGGGGAAGAGCATCAACACTTTCGCTCCCCATGGGATCCACTGCAAGAAAC
IHM08	10	Ewg006d04	HL10	666042	C00020836	31925	SC36.4	47380	GCGATACCGTAACTTGAGC	GATCTCTAGATTCGTGTAACC	CACTTACCTATTGGAAACGC	GCGATACCGTAACTTGAGCGCAAGATCTCTAGATTCGTGTAACCTGTAGTCTCATGCTTACCACCCAAAATTCGACCCAGATCCGTTTCTTTGCTGTACTCGTGGCATCTGCGAGCGTTTCCAATAGGTAAGTG
IHM08	11	Ewg005c08	HL10	702442	C00029196	40718	SC36.4	91323	GTAGTTCACAGCGTTTTCCC	CATACAGTGTTACTCTTATGG	CACAAGGAATGAGACATAGC	GTAGTTCACAGCGTTTTCCCTGCAAAACATACAGTGTTACTCTTATGGTGGTGTGGGAATCTTAGGTAGAAGGATAGGGATCAATTAGTGCCTCGCTACATGCCCAGAGGGGTCAGGCTATGTCTCATTCCTTGTG
IHM08	12	Ewg019b11	HL10	768742	C00031057	11555	SC36.5	24376	CAATCAATCACCGTATCACC	CATCAGTCACACTTCTTTACG	CTTTCACTCAAAAGAACATGC	CAATCAATCACCGTATCACCAGCTCTACGTCATCAGTCACACTTCTTTACGGACGCATATGCGCATTCATGCCAGCACATAAATTCCTAAATGTAGGTATTCTTGCGATGCATGTTCTTTTGAGTGAAAG
IHM08	13	Ewg007a10	HL10	797420	C00011274	9811	SC36.5	45748	CCTGTTCTACTCTGAATGCG	GCGTTGAAGTCTCATACAGC	GAAGCATCCATACGTCAGC	CCTGTTCTACTCTGAATGCGCCTTGCAGCGTTGAAGTCTCATACAGCCACCAATTGAACCCTCAAATACACGGATTCTCTACTGCATCGCATGAACACGATGATCTAGTTAGAGCTTTATCTTATCGCTGACGTATGGATGCTTC
IHM08	14	Ewg021e12	HL10	818766	C00011038	7490	unmapped	N/A	CTTACACGACCGAATACTGC	CTTAGTGAATGCAAGTGTCG	CTTGCACTTTGAAACTTTACC	CTTACACGACCGAATACTGCAGGCTCTCTTAGTGAATGCAAGTGTCGTACTGTGTGCTGTTTTCAGTAAATAGCTATTTCCCATCTGAGCTCGCGAAAGACGAATTGCGGTAAAGTTTCAAAGTGCAAG
IHM08	15	Ewg025g01	HL10	870480	C00012452	385	unmapped	N/A	GCTCAGGATGTTGTTTGGG	CTGGAGTTTAGTTTTCTCAGC	CAAACCCTAGATAGCAAACG	GCTCAGGATGTTGTTTGGGCTGCCTGGAGTTTAGTTTTCTCAGCTTAGGGTTTAGAGTTtgctgctAGGGTTTAGCTCTCGCCgctgctTCTTGCGATTTTGCGTTTGCTATCTAGGGTTTG
IHM08	16	Ewg007a11	HL10	941824	C00011274	25353	SC36.5	61290	CTGCAGGCCACGTGATGG	CGCAACTCTACATCGATGG	GTACGTCAACACTCTTGCG	CTGCAGGCCACGTGATGGGTGCCGCCGCAACTCTACATCGATGGCAGAATGTTTCCCTGCTCCTGCTActgctgctGCAAAATTGTTTTAGTTGAGAGTCTGCCACGCTGTCGCAAGCGCAAGAGTGTTGACGTAC
IHM09	1	Ewg002f09	Singleton: joined by contig	0	C00030139	845	unmapped	N/A	CAAAGACAAGAAGGCTGCC	GGAACTTGGGAAACTCTCC	GAAACTGACGACAATCTTGG	CAAAGACAAGAAGGCTGCCTctgctgctCAGGCCGTCAGCAAGAAGAAAAACGAACAGTGGAACTTGGGAAACTCTCCCAAGGAGGTCCTCGCCAAAATGCGGCAGAAAGTCATGCAGGAAGTCCTGGGATACTTCAAGCCCCAAGTCATTGGCCGCATGACCAAGATTGTCGTCAGTTTC
IHM09	2	Ewg002f10	Pair08	0	C00030139	126852	SC29.3	30110	GCATGTTCACATTCTAGAGC	CCTAGTTAACTTAGAATCACG	CTCATTTCTATTCTGGTTAGG	GCATGTTCACATTCTAGAGCCGAAGCTGTGATGCCTAGTTAACTTAGAATCACGTTCCTTGCTCTTGAAGATTCCAGTGTGCTTGCACGGTCAAAAATGTGCAGGAGCTCCTAACCAGAATAGAAATGAG
IHM09	3	Ewg001f07	Pair08	10000	C00030134	3738	unmapped	N/A	TCTAGATCAGAACTGCATGG	ACTTGAAGTCTACGTCTTCC	CAAAGACACTTTTGCTCTGC	TCTAGATCAGAACTGCATGGAACAGCTAGTGGCCTCAAATCTGAATTGTTACTTGAAGTCTACGTCTTCCAGCGAGCATCATACATCCATGTTTCGACCTTCACAAAGGCGCAACTTCAGAATAgctgctCTTGCTAGCCCTGTTGCCCTTAACAATACTTAAAGAAGCAGAGCAAAAGTGTCTTTG
IHM09	4	Ewg026c04	HL08	0	Chr9or10_SAG_C_sag5	N/A	SC29.1	105541	CTCCATCAAAGAGCCAAGC	GGACAACGTTTCTTTTGTAGC	CTTGCAAATCATCCCGTAGC	CTCCATCAAAGAGCCAAGCAGGACAGCTGTACAACAGCCAGGACAACGTTTCTTTTGTAGCCTTGTACAACCCCTCATCCGATGCCACTGCAGATTGTCGAGTTATCACTTGCACTAAAACCACTACCACTGGAGGGTCGGAGCAACAAAGTGATCCACAGGAAAGCAAGGAATATGGCTACGGGATGATTTGCAAG
IHM09	5	Ewg026c03	HL08	10192	Chr9or10_SAG_C_sag5	N/A	SC29.1	105608	GCAGAACCTAACTGCAAGG	GTTGATTACTGGAAGTCAGC	GTGATAACTCGACAATCTGC	GCAGAACCTAACTGCAAGGAGGCAGTTGATTACTGGAAGTCAGCCTTCAAAAACTTCTCCGGACTGCCTCCATCAAAGAGCCAAGCAGGACAGCTGTACAACAGCCAGGACAACGTTTCTTTTGTAGCCTTGTACAACCCCTCATCCGATGCCACTGCAGATTGTCGAGTTATCAC
IHM09	6	Ewg026c05	HL08	75764	Chr9or10_SAG_C_sag7	N/A	SC29.1	100007	GCAACCAATCCCTTTCAGG	GAACATATGCCTTCAAGTCC	GATGAGGGGTTGTACAAGG	GCAACCAATCCCTTTCAGGACGGAACATATGCCTTCAAGTCCCTAACTGCCGCCGAACCTAACTGCAAGGAAACAGTTGATCACTGGAAGGCAGCCTTCGAAAATTTCACTGGACTTCCCCCATCAAAGACTGAAGGCGCAAATCTATACAAAAATCAAGACAACGTTTCTTTTGTAGCCTTGTACAACCCCTCATC
IHM09	7	Ewg014a05	HL08	159926	C00030134	302035	SC29.1	31619	GCTTTCACCATTTGACATGC	CTACCAACTTAGTTGCTAGG	CAGTGCTAGATGAGAATAGC	GCTTTCACCATTTGACATGCAGGAAAAAGTCTACCAACTTAGTTGCTAGGAAGGAGAGCCTAGGAGCCTCTAAGTATTAGTTAATCAGTGTTGATTTGCAGAACGTGCATTGGCCAGCTGCAGGGCTATTCTCATCTAGCACTG
IHM09	8	Ewg011e01	HL08	280800	C00031530	5767	SC40.4	6436	GAGTTTGTGTTCAACAAGTGC	GAACTTGCACTTCAGTTTTCC	GGTCATGGAAACCAAGTCC	GAGTTTGTGTTCAACAAGTGCAGAACTTGCACTTCAGTTTTCCCGCCACCCCTTCTCGCGTTTGCGTAGAGTTTGAAAGCTGGTGTTTAAGTGACAGCTAGAGAGTGCGCTTTTGGACTTGGTTTCCATGACC
IHM09	9	Ewg017f09	HL08	305032	C00029282	24645	SC40.6	5840	CAACTGCAGGGCTATGGG	GCTGACACATTTCTTGAAGG	CTTGAATGAGGTCAAGAATCC	CAACTGCAGGGCTATGGGGCTTTCTTGTTTTGTGCTGACACATTTCTTGAAGGCATTTTGCAACTCTTTATTTCATATTTGTGACGGACGAGCTGGAGAGCGAGCTGGGGATTCTTGACCTCATTCAAG
IHM09	10	Ewg007d07	HL08	318214	C00029282	25502	SC40.6	4983	CAGCACTTTACGTGAAATGC	GTGGTGATTTCGAATTCGC	GGCAAACTGAATTCAACTGG	CAGCACTTTACGTGAAATGCTTTTGTGGTGATTTCGAATTCGCTTTAATTCTTTTTTAGTCCTTTTTTATGTTTGCATTAGTGAAGTGATCGGTTTCCAGTTGAATTCAGTTTGCC
IHM09	11	Ewg007d06	HL08	351754	C00029282	1021	SC40.6	29464	CTTCAGGCATTGGAATACGC	GTGTTTTGTCAGTTGGAACG	GACATGGCAGTGTGAAACG	CTTCAGGCATTGGAATACGCCAGTGTTTTGTCAGTTGGAACGACTCTGCAGCTGCCAGAGTCCGCTCCGCTGGATAATTCGGCTTATGAGTCACTGGCCAGATCGGAGAGGCTCCACTCCTCGTTTCACACTGCCATGTC
IHM09	12	Ewg003d10	HL08	356746	C00029628	81718	not uniquely mapped	N/A	CGTCATTCCGGATCAGTGG	GGAGTTCAGAGCGAAACCG	CCTGAGTCTTGAGTCTTGC	CGTCATTCCGGATCAGTGGCACGCCGGAGTTCAGAGCGAAACCGCGTTCCTCCTCAGCCCGTCATTCCAGGAGACGGAGGCAGTATGCgcagcagTGGAAGTGGATCTGTGCGCAAGACTCAAGACTCAGG
IHM09	13	Ewg014e09	HL08	398372	C00029628	2832	SC40.6	110896	GCAAGTTTTGCATCTTCTCC	CGTTATGCCTTCTGCTTACG	GCTCTACAAACAAGTTTCGG	GCAAGTTTTGCATCTTCTCCAATCAAAACGTTATGCCTTCTGCTTACGTAGTTTCGTCGTTCCAGCTGTTTATGCGGCTTGTGCCGGAATATGTGGTGGAGATTCTGCAGTTACTCCCGAAACTTGTTTGTAGAGC
IHM09	14	Ewg008h08	HL08	401700	C00029281	16786	SC40.7	5437	GCATATGATTCTGAGCATGC	CTTCCGAAGAATCAAAACACG	CTTACAGGTCATCAGTAAGC	GCATATGATTCTGAGCATGCAACACTTCCGAAGAATCAAAACACGTAGCAGTAGTATGATGTTGTAGTGCGCAGGCAACACAATAGGGCTTGCTGGTGACCTACTAGAGGATAGCTTACTGATGACCTGTAAG
IHM09	15	Ewg019a01	HL08	418340	C00029281	5433	SC40.7	16790	GTGCTCAACCTGAAACAGG	GTAGGAACGATGGAAATGCC	CAGTTTCGAAGTGGCTTCC	GTGCTCAACCTGAAACAGGAATGCTGTAGGAACGATGGAAATGCCGTTCTCCGGGTGTTGTTTCCATTGCGGAACTCGGTTTAGCGTTATGCAGACTAGGGAAGTCGCACTGCGGAAGCCACTTCGAAACTG
IHM09	16	Ewg014e06	HL08	432146	C00029318	3162	SC40.9	3191	CTAGAGCTTCCTCTTCATCG	CACCATCAGTAGACTCAGC	GTTGAAGTCCAATCACTTGG	CTAGAGCTTCCTCTTCATCGTTCAGATCACCATCAGTAGACTCAGCGCTACCTAAATAACCGGAAAAACAACATGTTTGTGCATTTTCCGAGGATTTCAAACAAGCGTAACACCCAAGTGATTGGACTTCAAC
IHM09	17	Ewg013b06	HL08	444782	C00029350	1294	SC40.8	4520	GCTTTTCTATGTGATACTTGC	CAAGGTAATCGGCTTCACG	GAGATTACCCAAGTACTTCC	GCTTTTCTATGTGATACTTGCCAATCTACAAGGTAATCGGCTTCACGCGCTATGCTTTCCACATATTTTTGGGCGACGAAGAGTGTAGTTTTGCGTACATTACGCAGTCTTCAAGAATGGGAAGTACTTGGGTAATCTC
IHM09	18	Ewg008h07	HL08	474214	C00029281	539	SC40.7	21684	CTTCCCTCTAAACTGTATGC	CCACTGTAATCAACAAATGC	GGTGAATGTGTTCCTATTGG	CTTCCCTCTAAACTGTATGCGGCCGCACCTGATACACCCACTGTAATCAACAAATGCTCCAGCGTAGAAGCTAGGACAAACAAAACCGGGGCTAGCTCCACACACACTATAGTTTATCGAAAAGAAAAGCATCCAATAGGAACACATTCACC
IHM09	19	Ewg005g10	HL08	570102	C00030751	38064	unmapped	N/A	CTTTCGCTGAGCCAACCC	GTTTACAAAGCAGTGTTTTGC	GGATTCTTTGAGAACATCGC	CTTTCGCTGAGCCAACCCGCGGGGGTGGTTTACAAAGCAGTGTTTTGCGTTTGgctgctTTCTTTCCACGAGGGTTTTCCTCTTGCAATAACAGAAGCAGGAATTTTAAAAgctgctTGCGATGTTCTCAAAGAATCC
IHM10	1	Ewg014d09	Singleton: joined by contig	0	C00029301	94420	SC0.4	381	GACCACTAAAGAGAATCTGG	CGAAAACAAAGTAAGTACTGC	GCATTTCGAGGTTCCTTTGC	GACCACTAAAGAGAATCTGGCTTTCGAAAACAAAGTAAGTACTGCACCCTCAGTTACACCTTTGGTAATAACTGGTGTAGCTCTTAGGCAGCCCAAGACATACCTTAGGGCTTGCAGTGGGCAAAGGAACCTCGAAATGC
IHM10	2	Ewg002d05	HL41	0	C00029301	11857	SC0.4	83508	GTTGAGGTGTACATACACC	CAGATATGCAGTGAAAACCC	GACCTTCAGCAACACAGC	GTTGAGGTGTACATACACCTCAGATATGCAGTGAAAACCCTTGAGCCTAAACCCTAATCCAAAATCAAAAGCATTTCATTTCTTTTTTACTTGTGTGCCAGCATATATGAGTTGTTTCGTCGCTGTGTTGCTGAAGGTC
IHM10	3	Ewg003c08	HL41	115596	C00029285	78877	SC0.5	25697	CCCTTCTTGCTTCCTTAAGC	CTTAGAGCCTAAGCTTAAGC	GAGGAGAAGATTGGCGACG	CCCTTCTTGCTTCCTTAAGCACTTAGAGCCTAAGCTTAAGCTCCtagggtttagggtttagggtTTACATGGAGGTACAGCAACTCCAATATGCGCAGAGCGTCGCCAATCTTCTCCTC
IHM10	4	Ewg001f09	HL41	151294	C00028607	2057	SC0.6	27517	CAAAGTTCTCCAACCTATTGC	CCAACTTACACCTAAGAAACC	GATGATGGCTAACGAAGCC	CAAAGTTCTCCAACCTATTGCCCGGCCAACTTACACCTAAGAAACCCCCGTATGCAAGTTCTTTTGTGGGGGCTTCCAAACTTCCTTTTCCCCTACAGTGCCAGCATGGCAATGTTAGTTGTGTAGTAGCACCTAGCAGTGATGGGTTCCAGTGTATGGCTTCGTTAGCCATCATC
IHM10	5	Ewg003c07	HL41	160368	C00029285	706	SC0.6	13502	GTCAGCAAAACGATTCATGC	GTTTGAGAAGGTTTACTCTCG	GTAACTTCAATGGAGCAAGC	GTCAGCAAAACGATTCATGCAAAGTTTGAGAAGGTTTACTCTCGCAATGAGTCTACTGGAATCAAAGTACGGTGACAAACCTTTGAATTATTGAACACGGGACTGCACGAAGCTTGCTCCATTGAAGTTAC
IHM10	6	Ewg013e03	HL41	174356	C00028559	7904	SC0.6	22233	GTCAGAGTGACTGTAGAGC	CGTACATGAAAACCCTCTGC	GTCGTTAGCCGTTTTCAGC	GTCAGAGTGACTGTAGAGCTTTGACGTACATGAAAACCCTCTGCGGGGCCTTGCAAAGCAGAAGTACCAGGTCTTGAAGGGCTGCGACAAACCGCTACTCTGCCTCTTTTGGCTGAAAACGGCTAACGAC
IHM10	7	Ewg002g11	HL59	0	C00030470	718	not uniquely mapped	N/A	GTTACGTGTATTGACTTCTGC	GATGTAACTGTGAGTGTACC	GCAACCTAAGATCAACATGC	GTTACGTGTATTGACTTCTGCGTAGTTGTGTTTCTCACGATGTAACTGTGAGTGTACCTTTGTGAGTTGATTGCTCTGCTTtgctgctCTCGGTTGTTACTCCCGTTCTTGTTCGCATGTTGATCTTAGGTTGC
IHM10	8	Ewg001h12	HL59	75140	C00029310	173366	SC0.8	134083	GTCGTGTCTCTTTGTACAGG	GGTCTTGACTATTCGTTTCG	GTTCTCCGTTGTACATTCCG	GTCGTGTCTCTTTGTACAGGGCGCACCGCATAGGGCAGAAGCGCGAGGTCTTGACTATTCGTTTCGTGACGCCTTCCTCTGTAGAGGAGCAAATTCTTCATTCTGCGGAGCTGAAGCTGGACAAGGATGCTCTTGTCATTAAAAGCGGAATGTACAACGGAGAAC
IHM10	9	Ewg001h11	HL59	189072	C00029310	2062	SC0.7	232109	GATGTGGGGAGCAAACGG	GGTGAAGCTCTACATAGCG	CACTACTTCTGTTACTTGGG	GATGTGGGGAGCAAACGGGCATGTTTGACACGTACACACTAGTGTGCAGGCACCGTGGCAGGTGAAGCTCTACATAGCGCAGTGCCCTGCACCTGGCAGACCCCCACTTTATCACCTAAACGCTCAAATCAGGACACAGGCAATAGAAACTCACTTGATTACCACTGCGAGCTCCCAAGTAACAGAAGTAGTG
IHM10	10	Ewg001f10	HL59	228930	C00028607	308993	SC0.7	226370	CGAAATGTATCCCATGAAGC	GATAGCATTCATTGCTTCGC	CTCTCGGTTAGCAAGATGC	CGAAATGTATCCCATGAAGCCGCCGTGATAGCATTCATTGCTTCGCTCTATCTTCCAGATCAGTGCCAATGCCTTACCAGAACCATCCGGGGCATGCTGTGCATTTATACTCGGCTGGTTGAGCACATAGTTCGCAAATTGGTTTCTCTCCCCTAGGGATCGCCAGCctgctgACGTGTTCGACGAGCATCTTGCTAACCGAGAG
IHM10	11	Ewg002g12	Singleton: joined by contig	0	C00030470	125228	SC0.10	7851	CTGGAGTCTCGGATTTCCG	CTCAAGACAGTGGTAAAGCC	CTGCAGGTTCAAGAAGACC	CTGGAGTCTCGGATTTCCGTTTGTCTCAAGACAGTGGTAAAGCCGGGGTCGAGGCAAACTTTGGCGCTGGCAGCGAAGGCCTCGCCGTGGACTTGGAAGCAAATCGTGGTCTTCTTGAACCTGCAG
IHM11	1	Ewg009c08	HL05	0	C00031846	15701	SC12.4	119689	CGAACAGCAACAACAGTCG	CGAACGGTTGCTAATGAAGC	GTGTGAGGTCTTTGTTCGC	CGAACAGCAACAACAGTCGCCGCTGCAGTGGCTCACGAACGGTTGCTAATGAAGCAACATGGAAAACGAAAGAGGAGACGCAGACAATTCAGTACTTCAACAACTGCAGAAACAAATGAACAGCAAACTAAGCGAACAAAGACCTCACAC
IHM11	2	Ewg019b06	HL05	71968	C00021273	15490	SC12.4	82407	CAAGAGTTTGCTGGAGTTGC	CAATGTCTGCGAACGAACG	CGTTCTTTGCCGTTGTAGG	CAAGAGTTTGCTGGAGTTGCTTTCAATGTCTGCGAACGAACGACGAAGACATGCAAATGCGCAAACTCTCTGTACATGGAAATTGCGGTGTGACTACCTTGGTAACAACATCTCCTACAACGGCAAAGAACG
IHM11	3	Ewg014g08	HL05	134810	C00021107	6536	SC12.4	55891	CACAGCTTGCTTTCTCTACC	GCGATGACAAAAGACTTCCG	GCATTTGTGTCCGGTAAAGC	CACAGCTTGCTTTCTCTACCAGATAGTTTGAGCGATGACAAAAGACTTCCGTTGTTGTTTTTGTCGTGTGGCACAACGGCCACACAGGAACgcagcaTGCGCATACGCAAAATGCGCGATGCTTTACCGGACACAAATGC
IHM11	4	Ewg020d02	HL05	169676	C00021367	11616	SC12.2	191169	GCCATGATAGATGCAACGC	GTAGACGAAGCAACAAGCG	CATGTGTAATGGACCATAGC	GCCATGATAGATGCAACGCTACAGTAGACGAAGCAACAAGCGCTTGCCATAAACATATTTCGTCCTCATTCTGAAGCAGTTATGTGTCAAGTGATCAAGTGAATTCCGAGTACAACGCTATGGTCCATTACACATG
IHM11	5	Ewg020d04	HL05	199654	C00016888	4560	SC12.2	216893	GTTGTGTACAATGTAGAAATGG	GACAGACTCCTGCATTCGC	GATTGGTCATCCAATGTTGC	GTTGTGTACAATGTAGAAATGGGCAAGACAGACTCCTGCATTCGCATACTTACATCATATTCGTTGGCTATAAATTAGATAGTACAGACCGAAAAGACGCGTGAGGAGGCACGGCAACATTGGATGACCAATC
IHM11	6	Ewg019e02	HL05	227968	C00029670	7719	SC12.4	5064	CACAATGTCACAATGTTGCG	CAACAGAGCACCTCAGAGC	CAAGCAAACTTCTGTTGAGC	CACAATGTCACAATGTTGCGGTCAACAGAGCACCTCAGAGCACTGAGCATCCTGCTCTTTTTGCTCTTTGTTTTTTATCTGTCAAAGTTGAGTGCTCAACAGAAGTTTGCTTG
IHM11	7	Ewg011b04	HL05	244114	C00013423	4151	SC12.2	279759	CAGTCAACGTCATATCAAGC	GTGTTCGGAATCCAGAAGC	GATGTGCACGTTGCAAAGC	CAGTCAACGTCATATCAAGCCTGCTTGCAATTAGTGTTCGGAATCCAGAAGCTCAATATAGCCACCTACGCAGGACCTAGTCGACGTCAGCACGATCTAACATAAACCCGTACCACCTATAATCCTCAGCTTTGCAACGTGCACATC
IHM11	8	Ewg009b03	HL05	264550	C00019159	1601	SC12.2	266954	GCAACAAATCCTAGTAGACG	GACCACGGGAGAAACTGG	CTGCATCATACTTACTGACC	GCAACAAATCCTAGTAGACGAGCTGCAAGTCGTGTAGAGACCACGGGAGAAACTGGGGAAACGACAGTGGCATGGCTTTGTAGCAGTTGCTGACAGCCAATTCACTGACAGGTGATCTCTCATGGTCAGTAAGTATGATGCAG
IHM11	9	Ewg009b04	HL05	277186	C00019159	15811	SC12.2	252744	GGACAAACTTTGGGTACCG	GCAAAACTTTGCTTGGAAGG	GCATGTTCATATGCGCAAGC	GGACAAACTTTGGGTACCGAGCAAAACTTTGCTTGGAAGGATGCCAACTGTTTCTCTACGTCTGTCTGAAGAATAAGGCGATATTTTGAGCTGAGTATAATCAACAGTATACTGCTTGCGCATATGAACATGC
IHM11	10	Ewg019c05	HL05	299780	C00012487	11806	SC12.2	225460	GGATAACGGTTCACTATCCC	CATCCGTTTCAGAACAATCC	GTTGAACCTCGTACAATTCC	GGATAACGGTTCACTATCCCCAAATGACCCATCCGTTTCAGAACAATCCAAGGCCGCGACATTTTTTCCTGCAAGCAGACGTATTTGTTGACAGCTGGCCACCTACAAGAAATGACGCTTGGAATTGTACGAGGTTCAAC
IHM11	11	Ewg013a02	HL05	309166	C00011290	5807	SC12.2	245667	GTACTAACACTCCCCTATGC	CCCTTAGTCTCATGAAGCG	CATGATTGTCTGCCAAAAGG	GTACTAACACTCCCCTATGCACCCTTAGTCTCATGAAGCGGAGCTGTGTTCTATGAACTTACATTACAGCCTCTGCAAGCGTCGTATTATTTCCAATGTGCGTCACGTGAGACATTTTAAATGCCTTTTGGCAGACAATCATG
IHM11	12	Ewg013h06	HL05	369538	C00013560	6888	SC12.2	154040	CTTTGCTCGCAGTCTCTGG	CTCTTTTCTGGAAAGTAATCG	GATTGGCAAAGTCTCACTCG	CTTTGCTCGCAGTCTCTGGTTGACTCTTTTCTGGAAAGTAATCGTCTTCATCTCACGATCTCTTGGTTTTCTATAGGGTTTTCATCTGCAGGCAAAGAACGAGTGAGACTTTGCCAATC
IHM11	13	Ewg004f09	HL05	383760	C00021289	2783	SC12.2	82740	GTTTCCCCAGTTAACAATGG	CCAGTCAGTGCTTGTAGGC	GCAATCAATACCCTGAATTCC	GTTTCCCCAGTTAACAATGGACCAGTCAGTGCTTGTAGGCAGGAGCAGTAACGCTTAGATGCCCAATGGATCATCTTACCAGTTTTTGCTCTAAGCCGGAATTCAGGGTATTGATTGC
IHM11	14	Ewg022h02	HL05	401908	C00000244	3214	SC12.2	110236	CATCCGGTTACTTAGGATGC	GAACTGTTGAAGTAACAATCG	GATGCACATACGAGCTTCC	CATCCGGTTACTTAGGATGCCTCATCTGAAGAACTGTTGAAGTAACAATCGACGGTGAAATATGGAGAGGTAGTGGCCCACACTTTGCATAGTTGCAGTGCTCATGGGTCTGAGGTTTCTACGGAAGCTCGTATGTGCATC
IHM11	15	Ewg023c12	HL05	412490	C00010055	1439	SC12.2	127137	CTGTTGCACGGTTTTGTCG	GCTGTTTTCGGAGTCTTCC	GAACTACAGTAAACCACTGC	CTGTTGCACGGTTTTGTCGCAATGCTGTTTTCGGAGTCTTCCAGTGGCAGTGTTCTGTGAAACGCAGTAGGCGCGTTTTGGCGTTTCGAGAGAAGCTTATGTTGTGAGCCATTGCAGTGGTTTACTGTAGTTC
IHM11	16	Ewg023c03	HL05	427206	C00008234	3082	SC12.2	147929	CTTCCTTGTCAGATGATTTCG	GTGCTGGTGAAGCAATGCG	CAGTCTGTCTTGAACATACC	CTTCCTTGTCAGATGATTTCGTCGTGCTGGTGAAGCAATGCGCAATCTCCAAAGCGCTTTGAATAAATGAACAGTGGCGCGCTGCGTGATGTGCTTATGTGCGGCATGCAGAAGGTATGTTCAAGACAGACTG
IHM11	17	Ewg011h01	HL05	435214	C00021141	11070	SC12.2	90459	CGTTTGTCGTGTATTCAAGG	GCATGTTGCAGGGAAATGC	CTTGCCACGCTACATATGC	CGTTTGTCGTGTATTCAAGGAATGATGGTAATTTTGCATGTTGCAGGGAAATGCGCAAACTGTTGGATGGCTGGCGACACTAGGGGGCTTTCCTGAGTGCTGAACCCGCCATTAAAGGCATACTGCATATGTAGCGTGGCAAG
IHM11	18	Ewg022c04	HL05	478452	C00020550	2458	SC12.2	118988	CTAGCCAAAGCTAAGAAGCG	CAATGGTAGGAAGTGAATGC	CAATGTTTCGAAACATCAAGG	CTAGCCAAAGCTAAGAAGCGAAAAAGTGCAACCAATGGTAGGAAGTGAATGCTGGTTGCCATTTCAATGCAGATGCTTCATAGATGCATCGGGGCAGCTCGCACCCACAGTAGCTAGAAACCTTGATGTTTCGAAACATTG
IHM11	19	Ewg019b10	HL05	505362	C00021252	10070	SC12.2	17226	GGGATCACGTCAAGTTCGC	GCATCTTGGACAAGCAATGG	CACCTTCAAATCTCTGTGG	GGGATCACGTCAAGTTCGCGGGCATCTTGGACAAGCAATGGGCCTTGACTATAATAGCGCAACTTGTCTCAGCCCTGGAGTACATACACTCCAAAAACATAGTCCACAGAGATTTGAAGGTG
IHM11	20	Ewg023a06	HL05	569530	C00021219	2941	SC12.1	5155	GCCATCGACATGCTTCCC	GCTGGCTCTGGGGAATCG	CAATGATAGCGCTTTTCACC	GCCATCGACATGCTTCCCGCGCCCCCCTTCGCTGGCTCTGGGGAATCGGGCTTTTCGAATTTGTTTTCGCATTTCAAATGAAATAAACGAAAGGTAAAACGGTGAAAAGGTATTTTGGGTGAAAAGCGCTATCATTG
IHM11	21	Ewg014b08	HL05	608348	C00031470	151385	unmapped	N/A	CTGTGTTTTCAACGTTCTTCG	CATCTTCCTGAGAATAGTGG	CATCCATTACTCGCTAATGC	CTGTGTTTTCAACGTTCTTCGATTTTGCATCTTCCTGAGAATAGTGGGCTAAGAACGTAGCCAAGATGCGTGTCTTAAACTTTTGTGGAAGGTGCAACAATTCCTTCAGGCATTAGCGAGTAATGGATG
IHM11	22	Ewg022f06	HL05	650026	C00030460	1903	unmapped	N/A	GTTTGGGTCTCCTTCTCTGG	GGAGATTTCGGAGGTTTTGC	GTTTCGACGAGGGTTTGTGC	GTTTGGGTCTCCTTCTCTGGCGGAGATTTCGGAGGTTTTGCAAAACCCTAATTCTCCAATTACAATTAAAATGGATTATTTATTTGTTTTAAAAGAATTAAAAAAAAAAGAAGCTGCACAAACCCTCGTCGAAAC
IHM11	23	Ewg024a10	HL05	778154	C00030559	4486	SC12.2	2273	GTTTGGGGTTGCTTTCAAGG	GTTCTGAGAAAAGCAAACGC	CTATGATCTCGACGCTGACG	GTTTGGGGTTGCTTTCAAGGCTTTGTTCGTTTCGTTCTGAGAAAAGCAAACGCGCTCCTCAAGTGTACCTGCAGAGTCTTCTGACGGAAAAAAGAAAAAAACAAATCCCCAGTTCGTTACCAGCGACTGCCTCGTCAGCGTCGAGATCATAG
IHM12	1	Ewg028a10	Singleton: joined by BAC	0	C00020804	43557	SC89.1	43530	GTGGAAGTTCAGTAGAGACG	GGCAACCGAAACACTATGG	CAGAATGTATGTGCTTCTGC	GTGGAAGTTCAGTAGAGACGAAGCGGGCAACCGAAACACTATGGATCTGGCAGTGGACGGAAAGTAACTTGGTAGCCTCAAGCTACAGCCCCCAAGAGTTCAACAGTGCAGAAGCACATACATTCTG
IHM12	2	Ewg002a02	Singleton: joined by BAC	0	C00020804	122307	unmapped	N/A	CTTAGGGTTTACAGAACAGG	CAGAGTTTGAGAGGAAGGG	CAACGTCTTCTCTGTAAACG	CTTAGGGTTTACAGAACAGGGTTTAAGGGTTTTAGAACAGAGTTTGAGAGGAAGGGTTTAGAGTTTAGAGAGGAGTGGTGACTCCCGGGGTCCAGGGTTCCCAGAGCCAGAGGATGTCACCCACGCTCTACCGTTTACAGAGAAGACGTTG
IHM12	3	Ewg002b12	HL18	0	C00031235	88817	SC89.8	3204	CATTGAAGTCAGGGTCAGC	GCGTTATCAAATGCACTTGG	CTGAGTTATGCTTGCATTCC	CATTGAAGTCAGGGTCAGCAAGCGAGCTTTGCGTTATCAAATGCACTTGGTGTGAAAAAGGAGCCCTTTGAAATTACTAAATGAATTTGTTGTACAAAATGTGGGAGCTCTAGAGGGAATGCAAGCATAACTCAG
IHM12	4	Ewg022a05	HL18	53950	C00001866	3598	SC61.4	10881	CAAGCCTGAAACATCAAATGG	GTTGAAGACGGAGAAGAAGC	GAAGCACCTTGCTTTGTGG	CAAGCCTGAAACATCAAATGGCAGGAAAGTTGAAGACGGAGAAGAAGCCGCAAAGAGCCCTGCTGCGGGCGCCGCTCGTTTTTCATCGCcagcagcagcagcaGTGAAagcagcGACAGCCACAAAGCAAGGTGCTTC
IHM12	5	Ewg002b11	HL18	102622	C00031235	462	SC61.1	84171	GACGTTACGATGTATGTAGG	CACTTCAACGTCCACATGC	CAGTTAGCAACAGGAGTCG	GACGTTACGATGTATGTAGGAGCACTTCAACGTCCACATGCTCCTGGGCTTATGTGTGGCCCCATGCACTTCGCTGGCTCAGCTTACCTAGCTTGTACGACTCCTGTTGCTAACTG
IHM12	6	Ewg011e09	HL18	145002	C00012542	8835	SC61.1	89843	GAATGCAACGAGAGTGTCG	GAAGAGAACCGTTTGTCTGC	GTAGCATTAGCAAACGTAGC	GAATGCAACGAGAGTGTCGTGGAGGCTGCCAAGAAGAGAACCGTTTGTCTGCCCTACTGTTCAGGGCCCCTACAGACGACCATGCTCTTCATTTCCCTCCATATGTATTCTCCGCCGCAACTGCTACGTTTGCTAATGCTAC
IHM12	7	Ewg015g04	HL18	178984	C00031056	49017	SC61.4	16918	GGAAAACCGAGACACATGG	CACTAGCACACGCTGAGG	CACAGACATAGAAGCAAACG	GGAAAACCGAGACACATGGCAGACACTAGCACACGCTGAGGTCCGTAAGCCGGCTTCTGTAATGTATCCATCACTGACAACATTGGTCCGTTCTACAGGAGGAAGGGGGAGCCGTTTGCTTCTATGTCTGTG
IHM12	8	Ewg025d04	HL18	269360	C00000690	1102	SC77.5	90363	GGGAAGTCTACAGCAAAGG	GATCGAGTGGAATCTCATGC	CTTCATTTGTGACTCTACGC	GGGAAGTCTACAGCAAAGGAGGAGTGGCCGCTGGCAGATCGAGTGGAATCTCATGCTTTTACTGCTATTAAGGATCATTTCACCCCACTTCACCTCCGTCCTCCACTAACAAGAGCATTTTACGGCGTAGAGTCACAAATGAAG
IHM12	9	Ewg004b04	HL18	288626	C00030087	47929	SC77.5	87132	GAAGTCCCCTATGATCTCG	GAGACAGATCTTCGAGTGG	CAGGAGGCATTCTGAAAAGG	GAAGTCCCCTATGATCTCGTgcagcagAAGCACTTGAGACAGATCTTCGAGTGGCTCTTCAGTGCTTGCCGCTgctgctgcTCctgctgctGTTTCTGCGGTTCCTGTTGTCGTGTTTctgctgcAGTCCCTGGGCCTTTTCAGAATGCCTCCTG
IHM12	10	Ewg004b03	HL18	351936	C00030087	1254	SC77.5	40458	CTACTCCTTCCTCATGACC	CTGAACATTGAACTGCTAGG	GTCAACAACGCTTGTGAGG	CTACTCCTTCCTCATGACCCTCAACCATCAACTGAACATTGAACTGCTAGGAGAGATGCTTTCATTTTCCGGCATTTTGCAGAGGTGGAGAAACGAGCGAACACACAACCAATACAAACGCCGTCCCTCACAAGCGTTGTTGAC
IHM12	11	Ewg006b08	HL18	376714	C00030090	27991	SC77.5	37212	CAAACTCACCGCTGGTACC	GCATTTGGCTCATCTTACCC	CTGCTAACTACTGTTCAAGG	CAAACTCACCGCTGGTACCTGGAAGCATTTGGCTCATCTTACCCCAGGTGAGACAATCCTTAATTGCTACCGATCTtgctgctACTGCGATTTGCGGGTTTGCGGCATCCTTGAACAGTAGTTAGCAG
IHM12	12	Ewg006b07	HL18	419172	C00030090	2047	SC77.5	11268	CTTGATAGAACGAAGTACTGC	GACAATAGAGCTTCTTCTCG	CTTTCGCATGACTTCAAAAGC	CTTGATAGAACGAAGTACTGCATTATACGTGGGACAATAGAGCTTCTTCTCGCCTTCTCAACCCCGGCACCGCCGCGgcagcagGTAGTTCTGCAAAACAGAAACTTCCAGCTGTTTAAGTTTTCTCTGCTTTTGAAGTCATGCGAAAG
IHM12	13	Ewg006h12	HL18	477152	C00030783	35901	SC77.4	39763	GCTCTCAATGGAGATGACG	CACTAGTGGTCCAATGTAGC	GAGCAGTAGTAGCAACTCC	GCTCTCAATGGAGATGACGGCGCTCTTCACTAGTGGTCCAATGTAGCGTCTCGGGTCGCTTGAGGAGAAGAGCAGGCTGGTGGGGCTGAGTGGGGATTTGCCGGAGTTGCTACTACTGCTC
IHM12	14	Ewg016f02	HL18	496756	C00030783	3229	SC77.4	7091	GCTTTTCGATTGGGAACGC	CACTGACTCTGTAGATATCC	GTGAATTGCAGTTGTCTTCC	GCTTTTCGATTGGGAACGCCACACTGACTCTGTAGATATCCTCCAACACGAAAGTGACCTTGTGAGGTATCCTCATCTGGGAAACAAAGCCAAACAAATCGGTGGAAGACAACTGCAATTCAC
IHM12	15	Ewg013f11	HL18	554996	C00030097	6961	SC77.5	4370	CTTGTACGGTGGTCTTTGC	GCTGACCTTACAAGATCCC	CATTCAGGATGCCTTACCC	CTTGTACGGTGGTCTTTGCGGCCGCGGGCGCAAAGCTGACCTTACAAGATCCCCTGTCAACAGGGCCCCTAGTGCCTCTCTTACTGCATCCGCCTACGGGGCCTCCACGAGCAGTATCAGGCAGGGTAAGGCATCCTGAATG
IHM13	1	Ewg019c02	HL22	0	C00030765	12676	SC103.2	64918	CAAGTAGCACAGCTATTCGC	CATGCGCTTGACAGTTTGC	GGGTAGTTAAGACAACTTGG	CAAGTAGCACAGCTATTCGCTTCTATTcagcagAAGCATGCGCTTGACAGTTTGCCAGCCTGATGCGTTACTCGAAGCAGTAAAAGTTAAATTCAGTATAAACTGTAACACATGCCAATCATCTTGTGTACCAAGTTGTCTTAACTACCC
IHM13	2	Ewg022e08	HL22	119782	C00008155	6436	SC265.1	7326	CAGTCTGTGCTGGTGAGG	GTCTTCACACCCCTCTACG	GCAGGCACTGCAGAAAGC	CAGTCTGTGCTGGTGAGGCTTCGTCTTCACACCCCTCTACGGTTTAgggtttagggtttagggtttCAGTTAAGGGTTTGGTCTAGCAAGACTGCCCCTACTTCGGCGTGTTTTTCTGCTTTCTGCAGTGCCTGC
IHM13	3	Ewg004h10	HL22	247728	C00030290	53052	SC103.2	3621	GACTTATCGGCTGTTCACC	CAAAACGGTAATCAAACAACG	CTTTGCCGTTGAAATGTTCC	GACTTATCGGCTGTTCACCAGCTGCAAAACGGTAATCAAACAACGAAAATAAAAGTGGAGTACACAAAATTCAAAAAAATGGGGCCTTTAAAGATACTTTTCAAGGGTAAAGGAACATTTCAACGGCAAAG
IHM13	4	Ewg016b04	HL22	374452	C00029198	36774	not uniquely mapped	N/A	GTGTTCATCAATACTTAGTTCG	GGACTTAAGTGCACTTTTGG	GAGAGGCACTTGTTGAACC	GTGTTCATCAATACTTAGTTCGAGTCTAGGGCGGACTTAAGTGCACTTTTGGAGCTTTTTGAACGCCGGAAAGtgctgcGTGCTGGGGTGTATGGACACCTGGCGTGCGTGGCGGTTCAACAAGTGCCTCTC
IHM13	5	Ewg016b03	HL22	398398	C00029198	4247	not uniquely mapped	N/A	CCTTCAGATCCAGCAAAACG	GGAAACAAGAAGCGTTCTGG	CTGCTTGAGGTTCTACAGC	CCTTCAGATCCAGCAAAACGTAAAATGGAAACAAGAAGCGTTCTGGATGCTATGATCGGATATATCTCCCCTTCGACATTTCTTAGGCAGTGTCACGAAAGTGGATGTTCCTACTATGGGCTGTAGAACCTCAAGCAG
IHM13	6	Ewg005c09	HL22	414934	C00029198	779	not uniquely mapped	N/A	GGAGACGAATTCCTTGACG	CAGCTTCAGAGTTTCTTACC	GTATGCATTCCGTGTTTCGG	GGAGACGAATTCCTTGACGTTCCAGCTTCAGAGTTTCTTACCCTTGACCTCATGCTCTGTTTATTAGTACGACCCACAAAGTGCAAAAGAGGACCTAAAAAGTGCCGAAACACGGAATGCATAC
IHM13	7	Ewg022b06	HL22	422578	C00018598	8782	not uniquely mapped	N/A	GTCTGGACTTGCAAACTGC	GAATGAAATGCAACCTTGGG	GTTCGATCTCTAAACTCTCC	GTCTGGACTTGCAAACTGCGCAAAGAGAAGAATGAAATGCAACCTTGGGCGTTTTGCATAAACTAAAGAGTAAAAATCGTTCTGCACCCGATTGGAGGGAGCATCTAAGCTGGAGAGTTTAGAGATCGAAC
IHM13	8	Ewg009d06	HL22	437658	C00029218	15023	not uniquely mapped	N/A	GCCATTCTGATCACTGTGG	GGTTTTCGGTTCTTTGATCC	GAACCCTGTACAATCACTGC	GCCATTCTGATCACTGTGGGAGTCGCTATTCGGTTTTCGGTTCTTTGATCCAGCAAACGCTCTCCCAAAAAAATAAGGGGGATAATAAACAGTTGATTGAAGATAGTTTATAGGACTATTCATTCGCAGTGATTGTACAGGGTTC
IHM13	9	Ewg009d05	HL22	451152	C00029218	3569	not uniquely mapped	N/A	CTCACGAAGCTGGTTTTGG	CGTTGAGCAAGACGAATCC	CACGACCTACTTTTCCTTGC	CTCACGAAGCTGGTTTTGGTGGAGCTCTGCGTTGAGCAAGACGAATCCCACAATCCTGAGAAGCCTAATGGGAGGCCTTAGCCAGTGTGGCAGATCAGCTAGATACGAGTAAGTGGCAAGGAAAAGTAGGTCGTG
IHM13	10	Ewg001g10	HL22	471744	C00031447	207304	not uniquely mapped	N/A	GCAGTAGTCCGTAACAACG	GTAAGAGTATCTATAGTAGGC	CATCTGCTCCACCGTATGC	GCAGTAGTCCGTAACAACGgcagcagTAGTAACACGAGGAACACcagcagcaGTAATAGCAAcagcagAAGGTCCAGTCTGACTGTCCCAGTAAGAGTATCTATAGTAGGCGTAGACCGGCACGAGAATGCAGGAGCTCGCCCCCAGgctgctgcTGGCGCTGACAGTTCTCAGTTGGCTGTTGCCTCCCTGACGAATCAGCATACGGTGGAGCAGATG
IHM13	11	Ewg023a02	HL22	550342	C00030484	5304	SC434.1	4855	GACATTCTGTCGCAAGTGG	CGAACTGGGACTTGAAACG	GTTCTGCTCGATCTTTTCCC	GACATTCTGTCGCAAGTGGTGCCGCGGCGGCCGAACTGGGACTTGAAACGCGATGTGGAACGAAAGATAACAATTCTTTCGAGAAGAACTGACAAGGCAATAGTGCAATTAATAAGGGAAAAGATCGAGCAGAAC
IHM14	1	Ewg005g02	HL04	0	C00029452	40304	SC9.4	19799	GACTTTGGAGCGCTTGCC	CTTGGGGTGTCTGTACACC	GAGTCGACCCAACTCGCC	GACTTTGGAGCGCTTGCCAGCGCCGACTTGGGGTGTCTGTACACCCTAACCAAACCACCCACGTCCGCCGGCCGTTCGCCGCGGAATTTCTCCGTTTTTTTTCctgctgctGAGGGCGAGTTGGGTCGACTC
IHM14	2	Ewg001d02	HL04	112008	C00031359	1374	SC9.5	1729	CAACAGCTGGAGAACTAGC	CAGCTTACGAATCCGATTCC	GCACATCAACATCGACACC	caACAGCTGGAGAACTagcagcGCTGCAACAGTTAGAAAACCACCACCACCAGCACTGTCACCACGACcagcagcaAcagcagcaAcagcagcaAcagcagcagcagcaGCTTACGAATCCGATTCCGGAGTTGAGGTTGTAGATGGTGGAGCCGGGGCAGCCGCCCCAAACGAGAGAGGGAAAAGCAATACTCATTTTGGTGTCGATGTTGATGTGC
IHM14	3	Ewg018e05	HL04	139750	C00029542	19240	unmapped	N/A	GGAGTCAAGTTTCTCTTGGC	GAACTTCGCAGAAACTCTCC	GTAGTCCTCGACGTCTGC	GGAGTCAAGTTTCTCTTGGCAGCAAGAACTTCGCAGAAACTCTCCAACTTGAAAACTGAACTTTCCCGCAAATTTGCTTTTCAAGAAAAAGACATTTCCACTCAAGTTGCAGACGTCGAGGACTAC
IHM14	4	Ewg007f06	HL04	170742	C00030132	7963	SC9.1	3334	CATGCAGTTGCCCTCTGC	GCTGTGTTTCCGCAAGTGG	CAGATGTACAGCTGAAAGCC	CATGCAGTTGCCCTCTGCTATATGTGGCTGTGTTTCCGCAAGTGGTTCCCAAGAGCGTTAGCTTAGCTCTGCGCATTAGggtttagggtttagggtttaGATCTGGTCAGGCGTCGCGGCTTTCAGCTGTACATCTG
IHM14	5	Ewg016c09	HL04	217048	C00029452	10844	SC9.3	8718	GGACAGTTTGTTGCATGCG	GTCTTTTGTGTCTCTTGAGG	GGCAATCATCTCTTCTAGGG	GGACAGTTTGTTGCATGCGCGGGGCGTGTCTTTTGTGTCTCTTGAGGGTTTTTTGGAAATTAAAAAAGAAGAAGCAAAAAGAGGAAAGGAAGAAAAAAGagcagcaAGCAAAATACAAACCCTAGAAGAGATGATTGCC
IHM14	6	Ewg001d06	HL04	232596	C00031359	86350	SC9.5	86681	GTTTGCAGAGAAGAAGTTTGG	GCGTTTAAGAAGTGAAGTTCG	GCGTTTTGATCTCTTCAACC	GTTTGCAGAGAAGAAGTTTGGTTTTAAAGGGAAGAAGTTGGACTCATGTTAAAAAAGAAGCTGGATTTAAAGAGAAGTCCGTGTTTAAGAGAAAAAGCTGGATTTAAAGTTGAGTTTGTGTTGAGAAAAAAAGCTGGATTTAAAGTTAAGATGGCGTTTAAGAAGTGAAGTTCGAGTTtgctgctgACCCTTGATGTAGTTGTCGGTCTTGAGAAAGACATCTCTGAGGGCTCGTTGGCCAAAAGGATTATATTTTTGGTTGAAGAGATCAAAACGC
IHM14	7	Ewg001d05	HL04	256048	C00031359	59601	SC9.5	59932	CTTGGAGGCGTCGTTTTCG	GCAAAACTGTGAAGAACTCC	GCTGATTTCCTTGAAAAGGC	CTTGGAGGCGTCGTTTTCGAATCTTCTGTTTTTCCGCAAAACTGTGAAGAACTCCCCGCCTATAACATATTCCATTACAATGTAGAGGTAGTGGTCGTCTTTGAAGGTGCCTAGCATGTTCACCTGAGGGCAAACACTGCAGCGAagcagcagCTAACACCCAACGCCCGAGCCTTTTCAAGGAAATCAGC
IHM14	8	Ewg001d07	HL04	266552	C00031359	92708	SC9.5	93039	AAGCAATCGGCTGCCTTCG	AGTGGCAATAGATGCAAAGG	CTCTTGTTTAGTGCGAATCC	AAGCAATCGGCTGCCTTCGCCGCAGagcagcagcagcagCTGCGGTGAAGCGGCAGCGCCTCTGCAGGAACTcagcagcagcagcGACGgcagcagcAGCGAcagcagcagcagCGACAGCAACAAcagcagcaAcagcagcaGTGGCAATAGATGCAAAGGAGACTGGTGGTTCGGCGTTTCGTTTTTAAGAGAAGTGCCACACGAGCATTGGATTCGCACTAAACAAGAG
IHM14	9	Ewg025d02	HL04	281450	C00030153	1225	unmapped	N/A	GTTGCATTTCTCCAAGTTGG	GAACATACGAACGGTTTCCG	CAAGAGCTTAACTGCCTTGG	GTTGCATTTCTCCAAGTTGGAAACGGAAAAAAAGAGAACATACGAACGGTTTCCGCTAATTTAGGGTTTATTTATTCTTTCAGTTGCAGTTTTTGAATTGTTTACCGCTCGAAAGAGCCGAAATAACATCTCCCAAGGCAGTTAAGCTCTTG
IHM14	10	Ewg001d09	HL04	353158	C00031359	130306	SC9.5	130634	CCTTACATGTCCAACATCGG	CGTTCGTCTTTCACATCCC	CTTCCTGCACTTTCTAAAGC	CCTTACATGTCCAACATCGGCAAACAATATTTCAGGAGTCGTTCGTCTTTCACATCCCTGGGTGTAACGTTCCCTCTTATCTCCCGCAACAGGAGTTTCATCACCCACTTCTGCTCGGGCGAGGTGCCGGATCCACTGCAGGGGGGAAAAGAGCCGCAGACAACGGCCAGAAGTAATTATTTCAACATTGGTAACAGAGACGCAAGCTTTAGAAAGTGCAGGAAG
IHM14	11	Ewg001d10	HL04	374114	C00031359	151030	SC9.5	151562	GTTTGCGCTGCAATGTTTGC	GGAACAGCAAAAGAAGATGC	GCATATGTTCATGCTAACGC	GTTTGCGCTGCAATGTTTGCGACGCTGTGAGGAACAGCAAAAGAAGATGCACCCCGCAACGCATATAGAACTCAGATGTAACGACTTCGTGGTGCTGAGCACTGCACACAACAAAAAGTTCAAGGATGTGCGTCCACAAGCAAACTGACGCGAAGGCCGGCGTTAGCATGAACATATGC
IHM14	12	Ewg001d11	HL04	383994	C00031359	171581	SC9.5	172113	GATGGGATACAGAGTTTCGC	CCTTCAGGTGACTAATCGG	CTTCACGCTTACTAGTGTCC	GATGGGATACAGAGTTTCGCTTCACACCTTCAGGTGACTAATCGGGTGTGCACGTAGGACTACCAGTTACTTTGTGATAAAATACAGGATCTAGTTGAGGAAGAAAGCAAAGATGTTGGTAGGTGCTGAATGTGAAGTCGTTGCAACTCCAATTAAGAGATTGTGGGGACACTAGTAAGCGTGAAG
IHM14	13	Ewg001d12	HL04	403572	C00031359	192527	SC9.5	193059	GACAGCTTTTGGCTGTAGC	CAAAGAGTATGTTACGTCACG	GCAGTTGTTACTGCAGACC	GACAGCTTTTGGCTGTAGCGCTGTTGCAAAGAGTATGTTACGTCACGATCAACCTAAATAGCCCAGTTATTCGCCGCTTGCATCTAGTTCAAATCAGTGTTGAAGGTCCACATGTCATCGCGGGCTCTGGCGGCGTCgcagcagTGACGGTTCAGGCCACAACAGAAATTGTAGGTCTGCAGTAACAACTGC
IHM14	14	Ewg001e01	HL04	414882	C00031359	212033	SC9.5	212565	CTTGATTTCAAGACAGTTTGC	GAAGATGACGGACCTATGG	CCAAGTTGACGAACTGAGG	CTTGATTTCAAGACAGTTTGCCGAAGATGACGGACCTATGGCCCACCCAATTCGGCCTGAAAGCTACTTAGCCATGGACAACTTTTACACAGCTACTGTCTATGATAAAGGTGCAGAGGTTGTGCGCATGTAAGTTCTATCTACGCATTTCCTCAGTTCGTCAACTTGG
IHM14	15	Ewg001e02	HL04	441116	C00031359	232392	SC9.5	232924	CTTACTTGATCTTGCTGTGC	CGCTTAGAAAGCACTAGCG	GTCAACGTATACAACAATTCC	ctTACTTGATCTTGCTGTGCTTCATTCAGACGCTTAGAAAGCACTAGCGAGAGCCAAAGGGGTCGAGCGTCGGGGCTGAACCAAGTGAGACTAAACGCAGGAGGAAGTAACGCTTGGTTGGGAGCTTGAGGACCTCGTACGGGAATTGTTGTATACGTTGAC
IHM14	16	Ewg001e04	HL04	464412	C00031359	270702	SC9.5	271234	GTTTGCATACCTTGCATTGC	GTCTGTATCTAGTCGATTCG	CTTCAAACAGTGTCATCTGG	GTTTGCATACCTTGCATTGCGTGAACAAGGTTCAAAGGACTAAAACACAGTCTGTATCTAGTCGATTCGCATATTTGTGAGGAGCCGTTTGCTATTTCACCCTCGCAGAACGTGCATTCGAAAAAGGTTGACAAATGGAACAAAAAAGTTTGGAGCTTAACAATAAAACATACTTGACCCAGATGACACTGTTTGAAG
IHM14	17	Ewg001e03	HL04	469690	C00031359	253263	SC9.5	253795	GTCAATGAAGAGCCGAACG	GCCTTCATGCAAGCATAACG	CTACAGATTTCACCTACACG	GTCAATGAAGAGCCGAACGACGGTCAGTGCTGGCCTTCATGCAAGCATAACGGAAAGAGCCGTGAAGGCAATGATAGAGCCACGGGCTACTCAAAAGCACATTCAAATACACCTTGATTACTTAGGTAGTGAGAAGAAGTGAGCACGTTTTGGCGTGTAGGTGAAATCTGTAG
IHM14	18	Ewg026b07	HL04	476424	Chr6or7_SAG_B_sag15	N/A	SC9.5	266645	GACCATGAACATGCTGAGG	GTGACCAGTCGTTAGAAGC	GCTTTTGCATTTGCCGTTGC	GACCATGAACATGCTGAGGGTGCTAAACCTTCGTGACCAGTCGTTAGAAGCCCTGGAACCAGATACAGATGAAACAACTGGAGATGCGGAAGAAGGTGTTTCAAAGTCAAAGACAGCACTTGAAATCGCAAAAGAGCTAGCAGGGACCGATGCGGCGACCTGTGAGACGGGAGCAACGGCAAATGCAAAAGC
IHM14	19	Ewg001e06	HL04	481572	C00031359	312551	SC9.6	36729	GTTACGAAGGAGTGCTACG	GGAACAGGAAAGTAGGATGC	GACGAGCAAACTGCAAAGC	GTTACGAAGGAGTGCTACGATGCAGTGGGAACAGGAAAGTAGGATGCGCCCACGGTGTCCAAAGATCCTCCTTATCAACTAGgcagcaATGAAGCTCATAAGCCAGCCTGTAAATGACTCAGGAGTGCCATTCCGGGAAATTTGACAACTTTGACATCTCCAACAgctgctTTGCAGTTTGCTCGTC
IHM14	20	Ewg026b10	HL04	496106	Chr6or7_SAG_B_sag18	N/A	SC9.6	14699	CTTCGACCCATCGACAGG	CAATGTTGCAGAAGCTCCC	GCATCTCCAGTTTGTAGTGG	CTTCGACCCATCGACAGGAAAATACAATGTTGCAGAAGCTCCCTTTAATGACGTGGCGGCCAGCAATGTCGCATTTTTGATGTCGAGCAAAAGCACAAAGGTATCATGTGCTGCCACCAAGGACTGCAAAGGAGGCCACAATATTTTATTCTGCTACTTCATAGAGCCACTACAAACTGGAGATGC
IHM14	21	Ewg026b09	HL04	502554	Chr6or7_SAG_B_sag18	N/A	SC9.6	15269	GACGGAGACTGTCAAAGACC	CCAAGATGAAGAGGTGACG	GTTTCTGCGTTTGCATTGGC	GACGGAGACTGTCAAAGACCTATTACAAGGCCTAACCAAGGCCCAAGATGAAGAGGTGACGCAAAGCATGAAAAAGTTAAAACCAGAGGAAGAGGGCAATCCTACTGCCAAAACGATTGCAGCAAAGCTTGCGGGCACGGATGCAACTACCTGTGACTCGGCAGCCAATGCAAACGCAGAAAC
IHM14	22	Ewg001e12	HL04	571454	C00031359	459863	SC9.11	27239	GCTTCACATCCTGTAGTGG	CAGCACAAGCTGGGTAGG	GACTACCGATATCTTGAATCG	GCTTCACATCCTGTAGTGGAGTCTGAACAGAGCTTTTGTGAAAAAAAGAAAAGGGATCCTCATTTACAATTAAAAGTATTGCCCCATGCAagcagcaCAAGCTGGGTAGGCCCCAAGTATCCTGCACCATAGAAGATCACACACTGGAGTACCAACAGCCACTGAAAGCCCTCATTGAAGGGGGAAGCATTTTGTTGACAGGCTCAATCTCTGTGCTTAAATTTATCGATTCAAGATATCGGTAGTC
IHM14	23	Ewg026b08	HL04	625638	Chr6or7_SAG_B_sag15	N/A	SC9.5	267098	CTGTTGACTTGTTACACTGG	CATAGGAGCAGCCACATCC	CGATAGCAACTGGAACAGC	CTGTTGACTTGTTACACTGGCTTACTCATAGGAGCAGCCACATCCAATTTCTCAGTGGCCATCAGGAACCACTCTGCCCCTGCTAATCCCCATAACGACAGCGTGGACACACTTGCGTTTATTCAAGCTGTTCCAGTTGCTATCG
IHM15	1	Ewg003b09	HL23	0	C00030713	1574	SC21.6	65827	CTCCAATTCGTTGGACTTCC	CATAGTAAGAGTCTCTTTCCG	GTTCAGGTGTACGAACAGC	CTCCAATTCGTTGGACTTCCAATTAATGTCGACATAGTAAGAGTCTCTTTCCGACAAAAAATAAATCAAAAGAGAAACAACTCCCATGTCGTCGTCGAAGGGGTCCAGTGACACCAGCGCGAGCTGTTCGTACACCTGAAC
IHM15	2	Ewg017b06	HL23	74334	C00029309	26820	SC21.6	5918	CTATCGACCAGCTCCTTCC	GTTTCAAAGCTCTTGAGAGG	GATGATGAATCCCCAAATGG	CTATCGACCAGCTCCTTCCCGCCTGTTTCAAAGCTCTTGAGAGGGACATGGGATTCTCTCCCCAGTCCCTAGGTGCTCTATCTTCTGCCACCCGCATATCTCACGTCTTAACCTGCCCCATTTGGGGATTCATCATC
IHM15	3	Ewg006e11	HL23	128336	C00029309	3384	SC21.6	29354	GTTGCCAAACAGAGGATCG	CATGCACAGGGTCACTTCG	CCACAAGATTGAATGTTTTGC	GTTGCCAAACAGAGGATCGCAACTCGCATGCACAGGGTCACTTCGAGGCGCACACGAGGGTAACTGGTGGCAAAAGCACTCAGTTTTACAGCACAAACAAGCAGTTCAAATATTGCAAAACATTCAATCTTGTGG
IHM15	4	Ewg022b09	HL23	192816	C00029304	3551	SC21.6	51591	GCAAATGCCTCACTCTTTCG	GGGAATCTGTAGATCTTCG	GGATTACTCGCCTTTGAAGG	GCAAATGCCTCACTCTTTCGGGGGAATCTGTAGATCTTCGTGTCCCAAGTGTGTCCCGAGAACTTGACGTGAATTGCATTCACCACTACCACGGAGTCGCCCGAAACCTTCAAAGGCGAGTAATCC
IHM15	5	Ewg003b10	HL23	305812	C00030713	61844	SC21.6	126097	CTTGCATTGTTGAATCAAACG	GCAAATCCGAACACCATCC	CTGCTACTGATGCTACTGG	CTTGCATTGTTGAATCAAACGAACAATTGAAGCAAATCCGAACACCATCCTTCATGCACTCCTCTAGATGCACCTGGACATTCCAAGACGTagcagcagCTGTAGTATCAAGATATTCTCCAGTAGCATCAGTAGCAG
IHM15	6	Ewg005e09	HL23	332540	C00020987	1125	SC21.7	1437	CAGACACTCTGATACGTTGG	GCATGCAAACAGGAATGCC	CTTTGCGTGGGCTTAGGG	CAGACACTCTGATACGTTGGTTGCATGCAAACAGGAATGCCCAGATTACTAGTAACTGAGCAAAAGACGGGTGTCAACGGACTGGAGAGCAACGTGGGGTGCAAACGTCGGTCCCCTAAGCCCACGCAAAG
IHM15	7	Ewg002c07	HL23	407030	C00020965	1623	SC21.7	45083	GCAATTGCCATCAGCATACC	GTTAGCTACTTTGAAGAAACG	CAACAGTGTAATCCGTAAGG	GCAATTGCCATCAGCATACCGTATCTGTTAGCTACTTTGAAGAAACGGGTCAAGGGTCTGTCTGAAGTATTGCCTGGACAGCAATGCTCTAGTGAGAAAGTCCCCTTCCTGCGCCTTACGGATTACACTGTTG
IHM15	8	Ewg005e10	HL23	412230	C00020987	42450	SC21.7	42763	GCTTCAGCAATGCCTTGCC	GTCAAGTCCTTATCTTCACC	GTCTAGGCACTAAAGTTTGC	GCTTCAGCAATGCCTTGCCGGTCAAGTCCTTATCTTCACCCTGAGAACATACCGAAGGGAAGATGACGCACTATGTGCACCAAATGTCGAACTGTTCAACGTGCTAGCCTGCAAACTTTAGTGCCTAGAC
IHM15	9	Ewg002c08	HL23	527202	C00020965	91425	SC21.8	35549	CTGAGCTAAGGACCCTGG	GTAGAAGAAGCAACAAAGGC	CCAATCGCTTGTTTTGTTCC	CTGAGCTAAGGACCCTGGCGGCAGAGAAGCAAGAgctgctgcagcagGTAGAAGAAGCAACAAAGGCTCAAGATAGCCTGAGCGCACAACTGTCGgcagcaCAGgcagcaACAGATTtgctgcAGGAACAAAACAAGCGATTGG
IHM15	10	Ewg027c06	HL23	618124	C00029305	15309	SC21.9	16064	CCAGTGTAGTATGATTAGGC	CATCTGAAGTGAGAAATGGC	CTGCATTGAAGGCTTCTCC	CCAGTGTAGTATGATTAGGCAACATCTGAAGTGAGAAATGGCTTCTAGAGAAGCCCATAAAGAGTTTAAAACTCCTACACAACCGCAGGCGTTCCTGGCCTTGCCTCAAGAGCATATTAGAAACAGGAGAAGCCTTCAATGCAG
IHM16	1	Ewg013b07	HL17	0	C00029637	8714	not uniquely mapped	N/A	CAAGACCGAAGACGAATGG	CAGATCTTAACTAGTAACTGC	CTTTGACTTTCTCTGAAAAGC	CAAGACCGAAGACGAATGGCGCCAGATCTTAACTAGTAACTGCTTCCTGAACACTCACTGCTTTCTTCTTTCTTagcagcGCTAAATGCATTAAAAGGCTTTTCAGAGAAAGTCAAAG
IHM16	2	Ewg002f07	HL17	91676	C00029640	1754	not uniquely mapped	N/A	CCCTAAACCCTCGATCTGG	CGATCGAGAAACCCTAAACC	GCAGAAACTGCAACAGTGC	CCCTAAACCCTCGATCTGGAAACCATAAACCCTCGATCGAGAAACCCTAAACCCTTGGGGCCCCACAATGACCTCACTTTGCGCCTTTTACTTTATGCATGCGCTTCTCCTTTACTGACAATGGCACTGTTGCAGTTTCTGC
IHM16	3	Ewg002f08	HL17	192972	C00029640	104061	not uniquely mapped	N/A	CCTCAGTGTATCCATATCCC	GGTCTGCGAGAACGAAGG	GCATCTAGCTCGCATCAGC	CCTCAGTGTATCCATATCCCGGCAGGTCTGCGAGAACGAAGGCCCCTCGCTgcagcagcTGTTGCTCTTTGTGTCTGCTctgctgctgctgctTACGTTGATGCTGTTGCTTGCGCTGATGCGAGCTAGATGC
IHM16	4	Ewg004d06	HL17	224510	C00029340	48115	SC139.2	48325	GCAGTTCAACTTTCGTTTCG	CTTGAACGAAGACATGTACG	GCTGTTCATGATCAACTCG	GCAGTTCAACTTTCGTTTCGACTTGAACGAAGACATGTACGCGCAGAACAGCATAGATTTCTTGAAGCAGAGCGGCATTGATTTCGACAagcagcagAAAAAAGGCGTGGAAGTGCATGACTTCGGCGAGTTGATCATGAACAGC
IHM16	5	Ewg004d05	HL17	272090	C00029340	1492	SC139.2	1702	CTTGGTACTGAGTTGAAGGG	CAACCTTTGCCAATCTTTCC	GAGTTCCATTGATGAACTCC	CTTGGTACTGAGTTGAAGGGCTTCTGCGCAACCTTTGCCAATCTTTCCCCCGGAATGTAATAAAGCAATTAAACACAACACTAGAAACCTGAAAGCTGTTGATGAGGTGGGGAGTTCATCAATGGAACTC
IHM16	6	Ewg006f03	HL17	292630	C00021067	1787	not uniquely mapped	N/A	CTCGAGTCGTTCAACAACG	CAACGTTTTCTCAGGCAAGC	CTTCAGATACAGTGGAAAGC	CTCGAGTCGTTCAACAACGAGCAGATGCAACGTTTTCTCAGGCAAGCGGATGTTCTGAACAACCTAGACGCGAAAAAGCGCGCCCACGAAGTTCCCGTTCAAACTCGCATTGCTTTCCACTGTATCTGAAG
IHM16	7	Ewg006f04	HL17	308568	C00021067	32003	not uniquely mapped	N/A	GTCCACAAGAAAGAAAGAGC	CTATGAGCTAGTAGGTGAGG	CAACAGTATGCGATTTGTCC	GTCCACAAGAAAGAAAGAGCTAAGCTATGAGCTAGTAGGTGAGGCACATCCTATTTATTCTCCCATTTGTGCTCCAGCCATCATGACTGACACGCTTGGTGATGTTTTGAGCAAACGGACAAATCGCATACTGTTG
IHM16	8	Ewg012f06	HL17	316862	C00029672	4102	not uniquely mapped	N/A	GTTTGTGGGAACAGTGACG	GCAAGAAACTGAGGACAACG	CCTGTGCTTGTCATAGAGG	GTTTGTGGGAACAGTGACGGGCCGGCAAGAAACTGAGGACAACGTGGCCGTCAAGACAAGTCCTTCCCAAAGAGAGCAGATCCTAGGAGAGGCACAGAACTcagcagTATCCTCTATGACAAGCACAGG
IHM16	9	Ewg013g07	HL17	348842	C00008341	4271	SC317.1	6583	GCTGTGTTTTCAGGTGTCG	GCCAAACAACTTTCTAGGG	CTTAGGGTTTGAGAGTGTACC	GCTGTGTTTTCAGGTGTCGTGACACCTGAAAACGCCAAACAACTTTCTAGGGTTTACGAATTTGACAATTTAATTTATTTCCCCAACACCAAATGCGCCATTTGCAACATTATCAGGTACACTCTCAAACCCTAAG
IHM16	10	Ewg023h09	HL17	366938	C00030129	6507	SC342.1	6881	GGAAAGCAGTTGGAAACGG	GAAAGTCTGCAGCGGATCG	GTCGTTCGCGATGATTTCC	GGAAAGCAGTTGGAAACGGGGAATTAAAGGAAAGTCTGCAGCGGATCGGGAGAATGGCGGAGGCTCCGGCGGTGGGCATCGACCTGGGCACCACGTACTCGTGCGTGGGCGTGTGGAAGAACGACGGCGTGGAAATCATCGCGAACGAC
IHM16	11	Ewg023c10	HL17	413686	C00030551	1409	SC1351.1	1009	GACTGCTAGACCGTTTCGC	GGTCACGACTGTTCTTTTCG	CTCAAACTGAAGATCAAAACG	GACTGCTAGACCGTTTCGCGGACCACCCCGAGTCAGTTGTTGGCTGCAGTTGGTCACGACTGTTCTTTTCGTCGGCTCTATTTGAATAATTTTTGAATTTCAGGATTAGTAATGCATTATTTTTTTCTATTTTTCGTTTTGATCTTCAGTTTGAG
IHM16	12	Ewg025b11	HL17	423696	C00028471	646	SC342.1	667	GAACAGGCACAAATGATTTGG	CCCAAAACCACTTGTTGCG	GCAAACAGCTCCTTAGATCG	GAACAGGCACAAATGATTTGGCTCctgctgctGGCGCCGCAGCTCTCTTCTGTCTCGGCCCAAAACCACTTGTTGCGTTCAGTTTCGTTTGAGTTTAAATAATTCAGCGGAAAATTAAACCTTTTAAGCCTTCCAGGAGCCGCAAAGCCTCGATCTAAGGAGCTGTTTGC
IHM16	13	Ewg014c02	HL17	457574	C00028855	4955	not uniquely mapped	N/A	GGTTTCTGGTTATGAAGTCC	GAGGAAAACCCAGTAAACGC	CTAGTTTCCAAACCAGTACC	GGTTTCTGGTTATGAAGTCCTGTTTTATTTCGACAAAAAAGATTTCAAAAAGAATATTAACTTCTGCGGGAGGAAAACCCAGTAAACGCCGTGTGCGCTCAGCGCGGCTGCGGCCCTTATTTGTCGCCGTTCgcagcatgctgcAGAAGGTACTGGTTTGGAAACTAG
IHM16	14	Ewg002h08	Singleton: joined by contig	0	C00028855	138299	unmapped	N/A	GTGATTACTGCGCAGTTGC	GGCAACATGTACACATGGC	GCCAATCACTAGATAAGTCG	GTGATTACTGCGCAGTTGCGCAGTAATCATTGAGCGGCAACATGTACACATGGCTGGAAAGCGGGTTAGGCGTGGACCGAAGCAGGTGATTTGCATAAAGCAAGTACAGCGATCAGCGACTTATCTAGTGATTGGC
IHM17	1	Ewg014c10	HL06	0	C00020548	5466	SC104.2	106657	CAAGAAGAAGCCACATGGC	GTCCAAGCGACGCCATGC	CACAACTTGAATGTATTCACC	CAAGAAGAAGCCACATGGCGGGGAATTGGTCCAAGCGACGCCATGCAGGTGGGCTTGCATGCGCAGGCGCAAAATATATAGAAAGCATAAAAAGATGCATGCATTTGCATATGTCGGTGAATACATTCAAGTTGTG
IHM17	2	Ewg005h11	HL06	80652	C00030770	474	unmapped	N/A	GGATGAGTGGACTGATTGC	GAATGAGTCGAGGTCTTGC	CGTTCGAAACAAAGCAACCG	GGATGAGTGGACTGATTGCATGAATGAGTCGAGGTCTTGCTAAATGAGGATTCGCCTTCACAGTTGCGCGTAGAGGAGTGGCgctgctgTTGGACACTGGTGACGTCGTTTCAGTGTGAATCGGTTGCTTTGTTTCGAACG
IHM17	3	Ewg013c11	HL06	144742	C00003290	3429	SC104.1	7482	GAAGCTCGAGAGGAAAACC	GCATTTCACTGTTTGTTCCC	CGTTTCTCGACGATATGCG	GAAGCTCGAGAGGAAAACCAGGCGCTTCTTGCATTTCACTGTTTGTTCCCTCCGAAGTACCATTCTTGCAAATGTCAGAACGCCGAACGCTACAAATATGGGGTGGAAGGTGCGTCATCCAGCGCGACTCGCATATCGTCGAGAAACG
IHM17	4	Ewg013h03	HL06	172978	C00002007	3075	SC61.7	7244	GAAACCCTCAGCTCCAAGC	CCGAAGTGCATACAAGTGC	CGACATTCTCGTGCACTCC	GAAACCCTCAGCTCCAAGCACTAAGCCCGAAGTGCATACAAGTGCCTCCCCGCAGCCCACGGACACACCCTAGaccctaaaccctaaaccctaAACCCTCGCACCTCAGGGCCGTTTGCCAGGGAGTGCACGAGAATGTCG
IHM17	5	Ewg025f11	HL06	194506	C00011689	888	unmapped	N/A	CCGAAAGAAAGACAAGTGC	GGTCGGAAGGTTTCTTTGG	CGGATCCAGCCTTCTTCG	CCGAAAGAAAGACAAGTGCAACAAAACTAAAAAGTGGTTTGAGAAATATGGGTCGGAAGGTTTCTTTGGCCCGCAGGGgcagcagcagcagcAAAAAGGgcagcagcAAAAAGGGCTTCAGCGCCAAAAGCAACTCCGACGAAGAAGGCTGGATCCG
IHM17	6	Ewg009f10	HL06	244114	C00008902	20121	SC81.1	46593	CCTATCGGACTTCAAGTGC	CGCTACTGTACAGAAGACG	CCAACACTTTCTAAGAACCG	CCTATCGGACTTCAAGTGCGACGCTACTGTACAGAAGACGCACAACGTGGTCCTCTACCTCCATATCTTTTAAAACAGTTTCTGGCTCTCTGCAATTGAAGACTGATACCAAGACGGTTCTTAGAAAGTGTTGG
IHM17	7	Ewg009f09	HL06	264524	C00008902	7082	unmapped	N/A	GAGGTTTGTGAAATGAATACC	CTGATGCAATCGCACAACG	GATTGAACCAGAACTCAAGG	GAGGTTTGTGAAATGAATACCATATGAGgctgctACTGATGCAATCGCACAACGATTTTTAGGATACGCACGATGTTTGCACATCGTGTGTATTCTACAAACACACTCCTGGAAACTCCCTCCTTGAGTTCTGGTTCAATC
IHM17	8	Ewg016b08	HL06	265278	C00030770	40265	SC81.1	39497	CTTTGGGTAGAAGGCTTCC	CCACAAAACAGTTTGACAGC	GGAATGCCTCTTCTCAAGC	CTTTGGGTAGAAGGCTTCCGCTGGGCCACAAAACAGTTTGACAGCTCACGAACATGCATGAAATTTCAGGTGCACGATAGCGTGAAAGAGCAGAGCGGGTAGTTCCCCAGTGGCTTGAGAAGAGGCATTCC
IHM17	9	Ewg019b07	HL06	271908	C00020513	11506	SC81.1	79034	CTATCGGATAGTAGTTGAGG	CTCCTCTTGATTTCTTACGC	GTACATTGAAAACTCATGTGC	CTATCGGATAGTAGTTGAGGAGTCTTCTCCTCTTGATTTCTTACGCAGAAGATTTTGCCGAAACGCAGCTTTTTGGACTCTCCATCTTTGTCAGCCTTGAGCACATGAGTTTTCAATGTAC
IHM17	10	Ewg015e01	HL06	296478	C00029369	2369	SC81.1	110432	CTCTGGACCTTGAAACAGG	CGTATGGCTATAGAAGATCG	GAGAGTGAAATGGACATGGC	CTCTGGACCTTGAAACAGGATTCCATCAGATACGTATGGCTATAGAAGATCGCTGGAGGATGGCCTTCCGTTCCGTGGGGGTATTCAAGTATCAAGTTATGCCTTGTACCCTCAAGGGTGCCCCAGCCATGTCCATTTCACTCTC
IHM17	11	Ewg009h09	HL06	311350	C00030257	2918	SC81.2	2874	GGAGAAGCTGAGCACACG	GATCGAGTTGCTTCAGTCG	GGAAGTTACTGAGATAGTGC	GGAGAAGCTGAGCACACGGTTGGGGATCGAGTTGCTTCAGTCGTCTGAAGTTGCTTCTTTAAATTTACGCTGCACGTTTGAGCCCTTGGTGCGATGGAACTTTGGCACGTATGAGCGCACTATCTCAGTAACTTCC
IHM17	12	Ewg004d07	HL06	329550	C00029346	333	unmapped	N/A	CGATACTTGGAGTCGTTGG	GTTTGATGATCAGTGTAAGCC	GCAACAGAGATACTTGATCC	CGATACTTGGAGTCGTTGGAGATGGGTGAGAGTTTGATGATCAGTGTAAGCCGTTAGCTTGGAAACACGGAGCAAGTGCGAACACTTGTCCAGTGCCGTGACCAACGCCAAGAGTTCCTGATCGTGGATCAAGTATCTCTGTTGC
IHM17	13	Ewg004a11	HL06	363792	C00028699	1747	unmapped	N/A	GCTAGTTGGCTCTGTTAACG	GACATGTTGCTGGACATCG	GAACACTGTTCTTCCATTGC	GCTAGTTGGCTCTGTTAACGTCTGACATGTTGCTGGACATCGTGAAATCTGCAGAAGGTGTTGGCAGTTCTTATTGATGGATTGCTGGACTATTCGCTGTGGAATGATCATTGCAAGCAATGGAAGAACAGTGTTC
IHM17	14	Ewg023g02	HL06	405028	C00003469	3069	unmapped	N/A	CTAAGCCCTAAAGCCTTAGC	CTTTGCCAACCCCAAGCC	CTAAGCATAGGCTGTTTCCG	CTAAGCCCTAAAGCCTTAGCCCTATTCCGTGCCTTCTTTGCCAACCCCAAGCCCTAGTTTGACCTTTCGGCATTAtaaaccctaaaccctaaaccCTAAGTCTGGCgcagcagAGCTTCACGCATGTGTCGGAAACAGCCTATGCTTAG
IHM17	15	Ewg004a12	HL06	434824	C00028699	48468	SC95.1	16658	GAATGGCAGCTGCATTTGC	GTTCGTATGCATTCTGTAGC	CAGTCCGATGAACAACTCG	GAATGGCAGCTGCATTTGCGGCGGGTGTTGTTCGTATGCATTCTGTAGCGTAGGCCGTTCGGGATGGAGACGGCGGGCGAAGCACGTCGGCTGATCATGAAagcagcGTCGTCAGCGCTCGAGTTGTTCGTCGGACTGGACGGCAAGGGAAGCTGCAGGGTTTGGCGAGGAGGGAGAGAGAATTTGCCATTTGGGGTGTAATTAGCGAATGGAAGCGGCGCATCTGAAAGGCGATCCCATCCGACGTTGCTCAAAGCGCCTTTGTGTGAAGCGCGTGGCAAAGATTCGTCGATGGTCACGTCAGGCGTCGTTTGTAGGCGAGGGCGAGtgctgcACAAACGTTTAGACAATGCAGACCTTGAGGTCGATAAAGCGACAACTGAGTTGTCAATGTTAACA…
IHM17	16	Ewg016g03	HL06	457210	C00030538	2807	SC95.1	37967	GCTAAGTACTGAGTAACACG	CAGAAACGCGATACATGGC	GACTTGCTTTCGTGATATGG	GCTAAGTACTGAGTAACACGATGTGAAAAACAATTTATTCAGAAACGCGATACATGGCATCAAAGCATAGAGGAAATCATCGTAATTCCCTATGTACAACCACTTAATCCGCTAGTCACGGCATTTCTGCTCTCAATCCATATCACGAAAGCAAGTC
IHM17	17	Ewg016g04	HL06	482456	C00030538	17697	SC95.1	52857	GGGTTTAGGGTTTGTACTGG	CCTGTGGATCTCCTCTGG	GTTTGCATTCTAGAGTTTAGG	GGGTTTAGGGTTTGTACTGGTTCGGCCAAGAgctgctTCGCCTGTGGATCTCCTCTGGCTAGTGCagcagcGTAAAGGCGCAGGCCCTgcagcagcACAACTCCTTAGGCACCTCCAAACCCTCAGCCCTATGCCTTAAACCCTAAACTCTAGAATGCAAAC
IHM18	1	Ewg023e06	HL11	0	C00030177	1264	unmapped	N/A	GTAGAAGCCTTCGAAGACG	GACACTGTCTCCTTTTGTCC	CACCTGATTGAGACAAGCC	GTAGAAGCCTTCGAAGACGGTGAGACACTGTCTCCTTTTGTCCGAATTAGTTATGGATCAGGTGCCAAAGAGAGTTCCCAAGAGCTATTTTTCTTTTCTACATTCTATGGCTTGTCTCAATCAGGTG
IHM18	2	Ewg025h03	HL11	16354	C00003472	593	unmapped	N/A	GAGTACTCACAAGACTCTCG	GATCCGAATCATCATTTGGG	GAAGACAGAGCACTAGGG	GAGTACTCACAAGACTCTCGAGCCCCTTCAAAATGTGGGCAAGATCCGAATCATCATTTGGGGTGAAGCtgctgcCTCCCCATGTATCAGCCTCTGTATCTCTTCCTATCTCCGGATGTGTTTCGTCCCCTATATCCCTGTCAGTCTCCGCCTCCCTAGTGCTCTGTCTTC
IHM18	3	Ewg019g03	HL11	69264	C00031730	5701	unmapped	N/A	GTAAGAAGTACACCAGAAGG	GCAAGACAAACCCTTACAGC	CACAGTTTTGGGGTCTAGG	GTAAGAAGTACACCAGAAGGTTGAAATGCAAGACAAACCCTTACAGCCATTTCGCCTTTTCCGGCTTAACTTTGAGCCCTAAAGTGCCACCCTTAAAACCTAAACCCCAAGTCCTAAACCCTAGACCCCAAAACTGTG
IHM18	4	Ewg020d12	HL11	127062	C00031524	8487	unmapped	N/A	CTTCCAGGTCATTTCACAGC	GTTCCATCACCTTACGTAGG	CAACCTAGACAATTCAAGCG	CTTCCAGGTCATTTCACAGCTTGTTCCATCACCTTACGTAGGCCATACAATTATTCAACTTCCCGCGAAGTGCCACACTTGGTGAGAAGCTGTTGTGTCACTAAGTGCAGTCCAACCGTCACTATCCACGCTTGAATTGTCTAGGTTG
IHM18	5	Ewg003g03	HL11	249158	C00030541	74354	SC99.3	74498	CATCAGAAACTGCAAATCCC	CATCCAAGTGGACAATACCC	CATACTTTGGGCAATGATTCG	CATCAGAAACTGCAAATCCCGCAAAACTGACTAATCGGTGGGGCTCATCCAAGTGGACAATACCCAGCATGAGTCCATGGCAGGATTTCCAATGTCAAATGAGTCGTCAGCAAGCACTGTAATTACTTTCACACACTGGTTAGCGAATCATTGCCCAAAGTATG
IHM18	6	Ewg012b07	HL11	325468	C00031551	1769	SC99.1	1955	CCGTTTTCAATTCGCTTTCC	CTCCTTTCGAAACAAGATTGC	GCAGACGCTTTCCTGTGG	CCGTTTTCAATTCGCTTTCCAACTCCTTTCGAAACAAGATTGCACTGACACCAGTGCCGGCCGGCGACCACTGCCCGtgctgcATAGACACCCGAAACCACAGGAAAGCGTCTGC
IHM18	7	Ewg014f04	HL11	365118	C00030541	3670	SC99.3	3846	GCATTTGAGCATTTGTTCTCC	CCTTACTGTGCCTACAAGG	CTAGGCAAAGGTGGTTAAGG	GCATTTGAGCATTTGTTCTCCTACTGCTCCTTACTGTGCCTACAAGGGCACTTCTAATTTGTTTTAAGTCTTTTACCTTCTTAAGGCTATCTGGAGGCATAATTCGCGCTTCAGTATCCCTTAACCACCTTTGCCTAG
IHM18	8	Ewg003g02	HL11	399126	C00030541	1464	SC99.3	1640	CGCAGTCTGTCACAGAGC	CAGCTTTTCAAAGACACAGC	CAGGAGCGCAACTGTACG	CGCAGTCTGTCACAGAGCTTCACCAGCTTTTCAAAGACACAGCAACTCTTGTCATTGAACAAGTGAGTGTTtgctgctgTGTGCCGAAGCGGCCGCAGGCGCAGCTGCGGTGTACGTACAGTTGCGCTCCTG
IHM18	9	Ewg015c04	HL11	448032	C00031742	64454	SC78.3	90248	CGAAGGTGAGTGGAAATGC	CAGGAACACGATATGACTCC	CAGCTTTACCTTAGCAATGG	CGAAGGTGAGTGGAAATGCTGAACAGGAACACGATATGACTCCCTGTGAGTGGCTCGCTCTCTTCAAGTTATTCCAGTGTCCTctgctgATCGAAGAGAGCTCGTCTGCCCCATTGCTAAGGTAAAGCTG
IHM18	10	Ewg008e07	HL11	450268	C00010582	2514	SC78.3	85520	CTCCATTCAGGTCGAATGC	CCACTGCAAAACTACTTTGG	GCCTTATGGAAACAGGAACC	CTCCATTCAGGTCGAATGCTAAAACGGCCGAGATCTGCCACTGCAAAACTACTTTGGCTAATGTGGAGAGATGGCACAATAGGCGCTCCACACAGTGTGTCCgctgctTACCTTCAGAGAATGGGTTCCTGTTTCCATAAGGC
IHM18	11	Ewg008e08	HL11	456456	C00010582	20951	SC78.3	67083	GACTACTCATCTACTTCAGG	GCCATCCTTCCAAGAAACG	GTCTTATGCAAACAATCTTCG	GACTACTCATCTACTTCAGGATGGATCCGCCATCCTTCCAAGAAACGCGGATGACTTTTTGCAAGTTGCTGATACCCCTCCGAGATATCTCACAAAACTGCTCTTCACGCGCGGCGAAGATTGTTTGCATAAGAC
IHM18	12	Ewg006c12	HL11	465010	C00020791	34020	SC78.3	47341	GCGATTTGTCTTGCGTACC	CAAAGGATTCTCCAAAAGGC	GCAAATCATCCGTGAGTCC	GCGATTTGTCTTGCGTACCACCAAAGGATTCTCCAAAAGGCTGGCGAGCTAGACCACCAGATGAAGTGCGAACGCGCAGAGGCAGAGGCAGCTTTGTTAAAGGCAAAGGCTGAGGAGGCAGGACTCACGGATGATTTGC
IHM18	13	Ewg012e05	HL11	481390	C00031453	6357	SC78.3	6943	GGCAAGTATCTGTTTTGAGG	GTGTTTCTTGCTCACTTTGC	CTCCACTAATGGACTACCG	GGCAAGTATCTGTTTTGAGGATGTAGGGGTGGTGTTTCTTGCTCACTTTGCGCTTCGATTTGGTGTTCTCAATGTCCTCctgctgTGGAGTTTCACAAATCGCCCGCTGGCGCATCTGAAATAAGAACAGATTGCCGGTAGTCCATTAGTGGAG
IHM18	14	Ewg016f05	HL11	504608	C00020791	3309	SC78.3	16630	GACAGAGGCTCATTTCACG	CAATGGCTGCAAGAATCGG	CTCACCTAGAGCGAAAAGC	GACAGAGGCTCATTTCACGTTCCAATGGCTGCAAGAATCGGCGGCAGGTACAGAGGGGCCCACTgcagcagcAACAATAACAGAGGAGATCTCCGCTGCGGAATTTGCAAGGCTACCGGCTGCGCTTTTCGCTCTAGGTGAG
IHM18	15	Ewg006c11	HL11	522808	C00020791	1646	SC78.3	14967	CTCTGTCTGTTTTGGTGACC	GTCTGAAGGCCTCCTTGG	GAAACAAACAGAGTCACATCG	CTCTGTCTGTTTTGGTGACCTTTCCTTTTATGTGTCTGAAGGCCTCCTTGGGTCCATACCAGTTCTGCGGGTCTTCCTCTCCGTCTTTGCCTCCCAGCCTATCAAACTCTTCCCTTTTTCTTTTCCGGCGATGTGACTCTGTTTGTTTC
IHM18	16	Ewg021h06	HL11	592254	C00020173	1026	SC171.2	1280	GCATTCGGGTCATCTAGCC	CCGTTCAAGTTCAACACTGG	CACTAGAAAAGTCTTTTGTGC	GCATTCGGGTCATCTAGCCTCGCGAGCCACCAGCCCGTTCAAGTTCAACACTGGAAGCGTTAGTTCAAGTTTTCGTGCAGTGTGTGTACACCCCACTTGAGGCGCCAAGTGCGCACAAAAGACTTTTCTAGTG
IHM19	1	Ewg023c09	HL19	0	C00008282	1797	SC44	22801.5	CACTTTTGTTGCATTTCTGC	CACTTCAATTCACTTTTGTGC	GTCACGATCCCGATCAGC	CACTTTTGTTGCATTTCTGCGCACTTCAATTCACTTTTGTGCATTTCTGCCGGCGTTTCTTCCCAACAGCCGGAGCCGCGCGTGCGTCCTGCGCCTGTCCTGCAGCTGATCGGGATCGTGAC
IHM19	2	Ewg023b11	HL19	59982	C00028862	902	NODE8955_167272	1041	CAGGTTGAGCTGTTTCTCG	CTTTGCTGGACTGGAAAGC	GTAGGGCTGGATGTAGAGG	CAGGTTGAGCTGTTTCTCGCTGCGGTCTCGCGGAGACGCGTGGTCTTTGCTGGACTGGAAAGCTGTtgctgctgAAGCAGATGGAACTCTTCATGTTTTCGACTTCTGCGAACTcagcagCAAAACTGAACACGACCTCCTCTACATCCAGCCCTAC
IHM19	3	Ewg023d02	HL19	158496	C00031247	291	NODE1159_002798	655	GTCGAGGGTTTAGAAAAGGG	GAGGTACTCCCTCAAATCC	CACGTCTGTTGGGAGACC	GTCGAGGGTTTAGAAAAGGGTTTGAGGTACTCCCTCAAATCCCCCTATTGGCTTTCCCCTTTATACCCCCAAAGGCAAACCCCACATTCTCTTTCCCTACGGGGCCAAATACAGGTCTCCCAACAGACGTG
IHM19	4	Ewg021b12	HL19	223236	C00031110	7763	not uniquely mapped	N/A	CTTGCAATTGTTTCTTCAAACC	GTCGAATAGCCCAAAACCC	CAACTTTTCGAAGAGCAAAGC	CTTGCAATTGTTTCTTCAAACCAGTTTATTGTCGAATAGCCCAAAACCCGCATCAGGCGGCCCCCGCAGTAGACGTCCTGAAGAAAGGCGAAAATTGAACGGCTTTGCTCTTCGAAAAGTTG
IHM19	5	Ewg022d01	HL19	293852	C00029658	6577	SC160	12186	GGTGTCTGTACAGCTCGG	GAGTGGCTTTCACAAACCC	CCAGCCAGCGCTTCTTCG	GGTGTCTGTACAGCTCGGCGAGTGGCTTTCACAAACCCCCGCTGGCCGCAGACCTCAGTCAGTTATTTCATTTGTTTCAATTTGTTTTTTTGAACAACTAgctgctgcGAAGGCTCGAAGAAGCGCTGGCTGG
IHM19	6	Ewg024f01	HL19	343096	C00010580	921	SC156.1	19107	GTAAGCATGCAAAAGTGTAGG	CGTACCAACCCAAGTAACG	GGGATTCCGCAACTTCGC	GTAAGCATGCAAAAGTGTAGGCTGGCGTACCAACCCAAGTAACGTGAAAAGATTCTGAATATTCAGATTAACGGGTAGGCctgctgAAGTGGGGGGTTCCCCCATCGCGAAGTTGCGGAATCCC
IHM19	7	Ewg016e02	HL19	382200	C00030471	5051	not uniquely mapped	N/A	GTGCTCTGGGAAGACAGC	GCAGAGCGTTAACAGATCC	CAGAGGGAAGTTCAACTGG	GTGCTCTGGGAAGACAGCGAGGGCTTGGGGTTCACGGCAGAGCGTTAACAGATCCTCAGGGTTTATGCCTTTCCCTCTCCAGGAAATAAAACCCCATTTCCAAATCTTTATTTTTTATCTTATTTATTATTTTTCAACGCCAGTTGAACTTCCCTCTG
IHM19	8	Ewg013e07	HL19	409552	C00017619	2251	SC128	2399	GCTTCTGTTCAATAGTTTTGC	GACTCACCACTCAAATGGC	CATCAGAACTACAGCCATGC	GCTTCTGTTCAATAGTTTTGCAATACTCGCCTGACTCACCACTCAAATGGCCTTTTGGGGCAATGCAGGCACTgcagcaCAGCAAGACTGAGTGAATTAAACTCGGAAAAAAGGAAAAGAAAACAGCAAACCTGCATGGCTGTAGTTCTGATG
IHM19	9	Ewg024f03	HL19	432302	C00011886	2306	SC10	116673	GAAGAGCTGTACGTACACC	CGAAAGCCCTTTCCTTTTGC	CCTAGGGTTTGTAGAAGTCG	GAAGAGCTGTACGTACACCGCAGCGAAACTGCCGAAAGCCCTTTCCTTTTGCTTTCATGCAAAAGCAAAACAAACAAAGACCATAAATATTCTGAAATAAATAAATGAAAAAGATTGAAAGGATTGGAAATGAATTTAAATCGACTTCTACAAACCCTAGG
IHM19	10	Ewg018f04	HL19	456820	C00011276	6100	SC0.27	49987	CCTCTTATGTGCGCAATCC	GAAACACAGTTTTGTGTATGC	CCAAACGTTTGAGAATGTGC	CCTCTTATGTGCGCAATCCACAAAAGGGGAAACACAGTTTTGTGTATGCGGAAAAAGAGAACATCAGTCGAATGCTctgctgCCACTTTCGCAGGTGAAGAGAATGTGCCGCACAGCACATTCTCAAACGTTTGG
IHM19	11	Ewg021c10	HL19	525330	C00031920	9251	SC469	6130	GTTACATGAGAGTAATGAAGG	CCATTCAATTCATCACTTTGG	CTTGCATGCATGGGTTTGG	GTTACATGAGAGTAATGAAGGGAAACGCCATTCAATTCATCACTTTGGGGATTACCACGAATCAATTAGTGCTCGAAAAGAAagcagcaAAACCAGCAAAACTCCAAACCCATGCATGCAAG
IHM19	12	Ewg004b07	HL19	577486	C00031418	501	not uniquely mapped	N/A	GCAGACAGGTTGTTTTGCG	GCAAGAAGCTCTTTGAAAGG	GCAAGAGGGTCTTGTTTACC	GCAGACAGGTTGTTTTGCGCAGCTGAGAGCAAGAAGCTCTTTGAAAGGCTAGCTAAAAAGATGACTGAAACCGGTGGCATTTGAAACCGCGTCTCGGTGACAGCGAATCTTTTGGTAAACAAGACCCTCTTGC
IHM20	1	Ewg010b08	HL03	0	C00031240	12418	unmapped	N/A	GGAAGCAAACTGGAACTCC	CTCCAACAACTTCTTTGAGG	CCCTTGGCGTCTTCGTCG	GGAAGCAAACTGGAACTCCTAAAAAGAAAGTTGTTTTAAAGCCTCATGAATTACCTCCAACAACTTCTTTGAGGTTCGCAGAAAACAAAACTGagcagcagCTgcagcagGAGGCCCTGCAGCTCTTCcagcagGTCGACGAAGACGCCAAGGG
IHM20	2	Ewg001b02	HL03	79768	C00031646	40101	SC4.4	31131	GTGTTCTATGGATACAAGGC	GCAAGTGCTGGCACAACG	CGTTTCTGAGAAGAAACTCC	GTGTTCTATGGATACAAGgcagcaAGTGCTGGCACAACGGGagcagcagGTTTGCATATTGCTCATGTCTTCCGCAAAAATCCTCTTCATACAACACTTTCGGTACTTCGTATTCTACTAGCCACTTTTTATCTTAGTTTTTTGTGTATGTCGGAGTTTCTTCTCAGAAACG
IHM20	3	Ewg012f12	HL03	121082	C00031238	8693	SC4.2	3887	CTCGAAAAGTAGTGCAATGC	CACACTCTGAACGGTGTGG	GACAGCATTTCAGAAGATGG	CTCGAAAAGTAGTGCAATGCGTCACGGACACACTCTGAACGGTGTGGCACTGCACGGCTCGATCTAGAAAAAGTGTTTAGAACGTGATCGCTGTTAAAAACGTGGTGTGCCCACTTTGTCCATCTTCTGAAATGCTGTC
IHM20	4	Ewg001b03	HL03	141388	C00031646	61701	SC4.4	52730	GACTTTCATATGGAGCTAGG	GATTGTTCATGCTATAGTTGG	CTGAACAGAGGCTGTGAGC	GACTTTCATATGGAGCTAGGTGGTCGTGTGTATTATGCTGTGACTGAATTTGCAGGGAAGAGGAGTGGCAGAAGATTGTTCATGCTATAGTTGGCCCTGAGGCGAGCACCGGGGCTGCGCGGGTCAGGCCAGCATGCGCTGCACATGGTTGATAATGACGCTTCTTGCCTATCGTCTTTTTTAAGCTCACAGCCTCTGTTCAG
IHM20	5	Ewg026a06	HL03	161278	Chr11_SAG_D_sag2	N/A	SC4.4	22325	CAGAGCTGTTTCCTTTGTCG	CAACCCTCAGCCGAGTCC	GTAGTAGTAGAGGGAGTTGG	CAGAGCTGTTTCCTTTGTCGCCCTCTACAACCCTCAGCCGAGTCCTCTAGCCAGCTGCGCCCTCGTTACTTGCACACAAGCAGCTGCGTTGGCTGCCCAAGACCCGTTAAAAAGCTCCGGTGGGCCCTCAGCAAGAAGACTTCAAGGGGAAGAGGAAGAGGAAGAGGATAGTACGACGACTCCAACTCCCTCTACTACTAC
IHM20	6	Ewg026a05	HL03	177424	Chr11_SAG_D_sag2	N/A	SC4.4	22158	CAAACTGAAGGCACTGAAGC	GGAACGTTCGCTTACTACC	CAAAGGAAACAGCTCTGTCG	CAAACTGAAGGCACTGAAGCGAAAAAGTTACAGGGAACGTTCGCTTACTACCCCGACGGAAAAGATTGCAAGGCAGCAGTGCAGTACTGGAAGGAAGGGTTTTCGCTCTTCAAAAATGAGCTCCCCCCAACGTATACAGCGTCGAATACTCCTGCGGTGTACACCGACAGAGCTGTTTCCTTTG
IHM20	7	Ewg026a03	HL03	202670	Chr11_SAG_D_sag1	N/A	SC4.4	97027	CTGTGGAGTACTGGAAAGG	CAGTTCAACGACACAATTCC	CACCAACACCTGCATTAGG	CTGTGGAGTACTGGAAAGGCGGACTTTCTCAGTTCAACGACACAATTCCCCCAACGTTCCAAGCGTTGAACGACCCCGTTGTGTACAATGACAGGGCTGTTTCCTTTGTCGCCCTATACAACCCCAAAACCAGCCCCGTTGTCAGTTGCGTGCTCCTCCAGTGCCCTAATGCAGGTGTTGGTG
IHM20	8	Ewg001b07	HL03	221130	C00031646	142392	SC4.4	133421	CACAGCCCTGAGGAACGG	CCCTAATCTCATAACTGATCC	GTTCAGATAACAGGTAGTGC	CACAGCCCTGAGGAACGGCCACCCTAATCTCATAACTGATCCGTGTCCCTACGGCCCTCTGGAATAACACTATGGGGGCGCTCAATTTGGAAGTGTAGCGAGGGGAGCTGGTGCCCACTAGGCGGAGTAACTGGGAAAATGCACTACCTGTTATCTGAAC
IHM20	9	Ewg026a04	HL03	232128	Chr11_SAG_D_sag1	N/A	SC4.4	96665	GATGAACAAGCTGAGAAAAGC	CTTCCTGCATTCGAAGATGC	GGCATATCTCCGTCTTCC	GATGAACAAGCTGAGAAAAGCAGCAGGACTTCCTGCATTCGAAGATGCTGTGGGAGACACATTTGTTCTACCAGCATACTCGCATGAAGAGTCTAGGGCGGCACCAGTAGCTGAAACTCTCTGGAAGACGGAGATATGCC
IHM20	10	Ewg001b05	HL03	233532	C00031646	102887	SC4.4	93916	GTTGAAGGCTTTTGCTTGCC	CTGTCAGCTAATCAGATTGG	GGTGAATACTCGCTTAGCG	GTTGAAGGCTTTTGCTTGCCCTTctgctgGTGCACACTACTAGCAGACCACACCATCTACAAATATGGCACAAGTAGATTAGGCTGTCAGCTAATCAGATTGGAAATATCAGGCCTTCTTGTGCCTCATGAACAAGTCGAATCGCAACGTCAGAGCATGTCGTACACGAAAGTCAACCCAGAAATATTGACGCCACCACTACATCGCTAAGCGAGTATTCACC
IHM20	11	Ewg001b06	HL03	241488	C00031646	120218	SC4.4	111247	GAAGAACGACAGATAGTAGC	GAACGAAATCTGCCAAAACC	GCTTTCTTCCTTTGCATAGG	GAAGAACGACAGATAGTAGCTTCTGATTTATGGAACGAAATCTGCCAAAACCTAGTGGGGGTAAGCCGTGCCGCAGGCTCAGTGCCCTTCCAAGTTCTGGAGCACCTAGCCAATTAACGTCATGTAGACTCTAGCGTATTCTGCAAGAGATGACATGCTTGTCTGGTTTTCGATTATCCTATGCAAAGGAAGAAAGC
IHM20	12	Ewg001b08	HL03	254202	C00031646	160417	SC4.4	151446	CCATCCGCTTTGTAATGCC	GTCCAGAAAGTATGAACTGC	GTGATGATTTGGCGAAAAGG	CCATCCGCTTTGTAATGCCTTTCTGTTGGGCGTCCAGAAAGTATGAACTGCTCTTGTGTGAGGCAGATGCAACGCATTCCCGAATATCCCTCGGATGCCAGGCTTGAATGCACCCCAAATGTGTTACCTGACCTTTTCGCCAAATCATCAC
IHM20	13	Ewg001b09	HL03	266942	C00031646	183106	SC4.4	174135	GGCAGCTAGTTACCGATGC	GTTTGGGATCTTGTCGTTGG	CAAACGCTGAAGGACTACC	GGCAGCTAGTTACCGATGCTGTTTGGGATCTTGTCGTTGGTGGACAGGTGAGAGCCACACCACATGCCTTTTCTATTTGATGTGAGGAGGCTTCAACGTGATTGCTTCCAGCCAGTTGGGTGCTGGTTTCTGTCGCCCTTTTTCCTCTCGGTAGTCCTTCAGCGTTTG
IHM20	14	Ewg001b10	HL03	275548	C00031646	199724	SC4.4	190753	CAAAGAATCTATGATCTACGC	GACTTTACAAACTTTTCAAAGC	CTCCAATGTTTTGGCTCACG	CAAAGAATCTATGATCTACGCCACAGACTTTACAAACTTTTCAAAGCAAAAGCCTTCGCACGTTGTGCGTTTTTAATTTGCCTTAGCACGAGGGGCGTCCTCACACAATCCATGCATGCGTAGAACAGTAACCCAAGATACAGGATGCCGTCGTGCACATCCCGTGAGCCAAAACATTGGAG
IHM20	15	Ewg001b12	HL03	286130	C00031646	241413	SC4.4	232442	GAGCTTGGTAACGTAACCC	GCAGTTCGGTTACATGAGG	CCATGCATCTGTCTGTTCC	GAGCTTGGTAACGTAACCCCGCAGTTCGGTTACATGAGGGGGAATCCGCAGAGGCGTCCTGTCACCAAGTATCATGCTATATATCAAGCAGGAACTCCTGCGAAAGGATAAAGAATGCTTAACTATTCGTGTAATGTgcagcaCTACGGCTCTAAGGAACAGACAGATGCATGG
IHM20	16	Ewg001b11	HL03	296556	C00031646	220913	SC4.4	211942	CCGTTGCGTAAAGATACTGG	GGTTCATGAGCGAATGTACG	GACATTTCTGTATCCACACG	CCGTTGCGTAAAGATACTGGAACGTATGCTCGATGCCCGTGGGTTCATGAGCGAATGTACGCATCCACTCCATATAGATACTCTCATTGGCGAGGCAGGTGGCACCAGTGCGGATTCAAGCTGTGCACGAAGACGTGTGGATACAGAAATGTC
IHM20	17	Ewg001c01	HL03	322140	C00031646	262056	SC4.4	253085	GGCATGACCAATGGATACC	GTTTGTTCCATGTGCTAGCC	GCATCAACTCACAGTGTCC	GGCATGACCAATGGATACCTCAAAGCATGTCATGTTTTCGAGTTTGTTCCATGTGCTAGCCCCATATTTGGGGCCTTGAGCTAAAGGGGGCAGGGGATACGGTGTGGCGTGCAGGGGCGGCAGTGCAAGCGGCCTAAATCGTTTACTGGGCAAcagcagcTCCAAGAGAGCACGTATCAAGCCGGACACTGTGAGTTGATGC
IHM20	18	Ewg001c03	HL03	352222	C00031646	301601	SC4.4	292630	CTTTGACCGTAAACGCATTGC	CCTCTTTTGGTGGTGTTCC	CATTGACAAGTGCAAACACG	CTTTGACCGTAAACGCATTGCGCCTAGGGCTGCGCCTCTTTTGGTGGTGTTCCTGCAGTCGGCTGTGTGAAGCTGCGGCAGGTGACCCCTGCATGTCATTCTTGCGTATGGAGACAGATTGAtgctgcCCTCTGTAGCAGACGTGTTTGCACTTGTCAATG
IHM20	19	Ewg001c05	HL03	372944	C00031646	329778	SC4.4	320807	CCAAATGCAACTCAGCATGG	GCACAAAAGGCTCATGAACG	CGATAGAGCTCAAACCAAGG	CCAAATGCAACTCAGCATGGATTTATTATTTCGAATGCACAAAAGGCTCATGAACGAAGACTAATGATACCCGGTTGGTCGCATATTCCCCGTATTTGTACTACCCATTGATGTCCACACAACACCGCCTTTGCGGGTTACTACACTGAAGCCTCCTTGGTTTGAGCTCTATCG
IHM20	20	Ewg001c07	HL03	390182	C00031646	404601	SC4.4	395629	CAGCAACTCTCAGAAAGTCG	GACAACTCATTTGCTGAACG	GTTACCTGTGGATAGTTTGG	cagcAACTCTCAGAAAGTCGGTTTTCTTTGTCTTTCCTCATCAGTTTGATTTtgctgcATCTGTTTGAATTTGGTTTCCTCTCTTGTTTGTCTTCGCCACTTCAGACAACTCATTTGCTGAACGAAATGCTCCATTTCTCTCGCCATTGGCTTCACTTCGCCCACCAGGAAGTCATCAGGCCCAACTGGGTTCTTTTCTACCAAACTATCCACAGGTAAC
IHM20	21	Ewg001c04	HL03	403728	C00031646	320187	SC4.4	311216	GGCTTTTCGCATCTTCTCG	CCATTCGTTTGCAGAGTAGG	GACGTCCCTGAAAGAAACG	GGCTTTTCGCATCTTCTCGTAACCCATTCGTTTGCAGAGTAGGCGCGTATGATGCTGATGGACAGCTCGCGTCCTTCAGTAATTACGGGGAGGCATCTGTGTCGTTGCTGGCTCCGGGGGATAGGATCTACTCGACTTACCTTGACAACGGCTTCACGTTTCTTTCAGGGACGTC
IHM20	22	Ewg001c06	HL03	419328	C00031646	391581	SC4.4	382609	GTTCCTATACAGGAATTCATGC	CACTGTGCAGGCACAACG	GAAGTAGAATAGATGTAGAGG	GTTCCTATACAGGAATTCATGCTTAAAATGAATCCACTGTGCAGGCACAACGTGGAACAAAGAACCTCAGGCCCCCACGGCCAAGCTTCCCAGCCCGTCGCCGTtgctgcGCCTTCTAAACCGCAGATTCCTAATATATTTGCCTCTACATCTATTCTACTTC
IHM20	23	Ewg001c09	HL03	441402	C00031646	441491	SC4.4	432519	CGTCATCAGTATGACTTACC	GACTATGCTGACAAACATCC	CTACCTTGAGACAGAGTCG	CGTCATCAGTATGACTTACCTGGACTATGCTGACAAACATCCTGAGCGTGCCCAAATCTTCGAAAATGTTGCTTCCCTTCGTAGTTATTAGAACCAGGTACAGGTTTTCCACCGGCTGATACACATACCGGACCGACTCTGTCTCAAGGTAG
IHM20	24	Ewg001c10	HL03	452348	C00031646	462487	SC4.4	453515	GAGAACTACATCGCGATGC	CAACCTAGCAAGCAGATCC	GTTGGTCAGAGCATTTCCG	GAGAACTACATCGCGATGCCGCCCCAAATTGGGTTGGGGATTTACCTAAAGACATACGAAAGGAGCACTTAGAACACTTAAAACGAAAGAATGCTTTAAAATGCAGTTCCAGCTGCAACCTAGCAAGCAGATCCGTGAGTCGGCCAGCCATCGATTCAGGTACAAGCTACTGTGGCTCTAAAGCGTCGTAGCACTGCGTTGATAAAGGGAGTCTCACAAGAACCTGCATGTCTGACGAGACATTTTCGGAAATGCTCTGACCAAC
IHM20	25	Ewg001c08	HL03	461188	C00031646	422623	SC4.4	413651	GAAGTGCGAAAACGTAATGC	CTTTGCTCATCAAACTCTGC	GTTTCCACCATCGTACAGG	GAAGTGCGAAAACGTAATGCTACAGAGCTTTGCTCATCAAACTCTGCATATTCAAAATAATAATCCAGCATGGAGCTGAAAGTGGACGACGTATGTACTTCATTGTTATCTGCCCCCGCCTCGACATTTGCCCTGAGTAGAAGGGATCCCTGTACGATGGTGGAAAC
IHM20	26	Ewg013a01	HL03	567970	C00028916	3709	SC4.6	3748	CTCAATGAGGGTCACTCC	GTTCCCTGATCGCTCGGG	CTCGGAGGGTCAAAACTGG	CTCAATGAGGGTCACTCCGGCGGTTCCCTGATCGCTCGGGCTTTTAAAATAAGTTAATTGTCTAAGTTAAATGATATAATTCAATTTAATTGTAGTTAGACTAAATTAAATCACTCAAATTTTGTTTGTGTTTCCAGTTTTGACCCTCCGAG
IHM21	1	Ewg001h05	HL46	0	C00028565	2526	SC66.1	22558	CAAGGCAACGCCAGATGG	CTCACAACTCTTCAAACTGC	CACCTCCAAGGTTCATATGG	CAAGGCAACGCCAGATGGATGTGACACATAAGACCCGAAATGCACCAACTCACAACTCTTCAAACTGCAAGGCTCATTTGTGCAAAATCTCGGTTCTCCAGATGAGTCTAAATCAATCAAAAATGAATTTCAGCTTCTGTGTCACTCTCTGCACTTCACATGCAACAGAAACGACCCATATGAACCTTGGAGGTG
IHM21	2	Ewg009e10	HL46	4524	C00028598	17243	SC66.1	16841	CTCCTATCCTTTGCCATGC	GATCGTGTTATGTACAAATCG	GTACGAGCCACTAGTTACC	CTCCTATCCTTTGCCATGCAAAGATCGTGTTATGTACAAATCGATACTCACTACGCACAAGCAAACACATTGTATCGCAGCTATGAACAGAGCCCATGTCAGCTGGTAACTAGTGGCTCGTAC
IHM21	3	Ewg009e09	HL46	42978	C00028598	2928	SC66.1	2526	GTGTAAAGCATTCTCACAGG	CGAAGCGTACCACAAAACC	CCAGTTCATGAAGGTTAACG	GTGTAAAGCATTCTCACAGGCTTCACGAAGCGTACCACAAAACCTTCCCATGTCAGTAAATTGTTGAGATTGCCTTATGGCTGACAGGTGCATTTTTGTCTGTCGTTAACCTTCATGAACTGG
IHM21	4	Ewg003c06	HL46	82030	C00028672	67588	SC748.1	2123	CTAGATTGCTCGCTCTACG	GATCACCCTTTCACAGTACG	GTAGAACGCCAAGAAGTGC	CTAGATTGCTCGCTCTACGAGATCACCCTTTCACAGTACGGCTTCAACGAGCTTTACTTGAGAAGAGGCACAGCGTCTAAAGCACACTTTGTCTTACAATTATGTCGCGGCATGCACTTCTTGGCGTTCTAC
IHM21	5	Ewg027a07	HL46	117884	C00028565	48483	SC66.1	68515	GCCTTCTTTGCTGATTCTGC	CCTTTTGTCCAGGGCTTGG	CAATGTTGTCCATGATGACG	GCCTTCTTTGCTGATTCTGCTTCTGCCTTTTGTCCAGGGCTTGGATGCTATTTCTCATGTTTAGTTTTCTTTCAGTTATAGATTGAACACATTATTGGCCTGCTTGGTTGTGCCTCAGGGGACCTCGTCATCATGGACAACATTG
IHM21	6	Ewg027a01	Singleton: joined by BAC	0	C00029333	49377	unmapped	N/A	GCTCTTAGAATCCAGAGACG	CCGATAAGGAATTCTTTGCG	GAAAGCTCGAGGCAAATGG	GCTCTTAGAATCCAGAGACGCAGGCCGATAAGGAATTCTTTGCGCTTTGCAACGCAGTGCACACTTATATTGAAGCATTTGAGACGCGAGCAGAGCCATTTGCCTCGAGCTTTC
IHM21	7	Ewg014a04	Singleton: joined by BAC	0	C00029333	348170	unmapped	N/A	CATCTTGCAGCTTTCTTAGG	GAACTTTGTGTACAAGAATTGC	CCTCTCGTTGCAGCTTTCC	CATCTTGCAGCTTTCTTAGGTGAACTTTGTGTACAAGAATTGCCAATTTGTGCACTAACACATGAATACATGCTCCTAAAGATTGTGCAGTAGACTCTGTGGCTCATGCGCAAGGAAAGCTGCAACGAGAGG
IHM22	1	Ewg011g06	HL34	0	C00029873	8271	SC11.6	323331	CCATCAGCGAATTCTACAGG	GCATACTCTAATGAGCTAGG	CTGTGTTTGGTGAGTCAGC	CCATCAGCGAATTCTACAGGGCTCTTCTTGACGCAACCACGCATACTCTAATGAGCTAGGTCCAGCTTATCCCCTACATAATACTTCCATCTGTCTAATATAGATAGGTACACCCATGTGTCACAACGGCTGACTCACCAAACACAG
IHM22	2	Ewg002e12	HL34	15938	C00021064	87312	SC11.6	314468	CGATCGTTACTCCTGAAGG	GCTTCAATACCTCCGTAGC	GAATGGAAGCCTTGTAATCC	CGATCGTTACTCCTGAAGGAAAAAATTTGCTTCAATACCTCCGTAGCACATTTCAGGATTGTCTGATTCTTCATAGCGCATTTCAGAGAGGTGCTCCATTTGGGACAGGCTGCCAATGCACGAGGATTACAAGGCTTCCATTC
IHM22	3	Ewg011f12	HL34	49686	C00021009	13037	SC11.7	3640	GTTTCGGGTTTTGGTACTCG	CTGACTAAACTCGTGTATCC	GATAGCTCAAAAGCAGTAGG	GTTTCGGGTTTTGGTACTCGTTCTGACTAAACTCGTGTATCCTTTGTGTCAGTAAACGCTAGCAAGTCCAGCTTCTCTACAAAAGTGGCTTGTTCAGTGCTTGTGCAGCCAGTGGCTCTCCTACTGCTTTTGAGCTATC
IHM22	4	Ewg020b03	HL34	58474	C00021009	3236	SC11.7	13441	GCAATTGGTGCTTCTTTCCG	GCAGTCACAAGAAACAAACC	GCACAGTAAGTTTCTTCACG	GCAATTGGTGCTTCTTTCCGAGGTATGAGTGTTTTGGCAGTCACAAGAAACAAACCAGGACACAAATACAAGCTGGAAGTGCGAGTCCGTACTACGCTTGGCTTGCAACGCTAGCTGCATCTCATTTTACGCCGTGAAGAAACTTACTGTGC
IHM22	5	Ewg028c03	HL34	70798	C00029676	6119	SC11.6	342680	CAAGCCTTTCCTTACGTACG	CTTCCTTGGGAGAAACAGC	GTCTGATTACGAGGAAAGGG	CAAGCCTTTCCTTACGTACGGCTTCCTTGGGAGAAACAGCCAGAAGGACTTTAAAGAAATGAGTGGCCGCAGGAAGGAAGCCATGACCAAGTACTTCGTACTCGATTTGCATAGGTGGAAGTTCCCTTTCCTCGTAATCAGAC
IHM22	6	Ewg014e01	HL34	147862	C00021052	88026	SC11.6	222302	CTGGTCATCATATGCTAAGG	CTTCGTACTTCCTGAGAGC	GTTACAGCTTTTGAGTGTCC	CTGGTCATCATATGCTAAGGTCTCTTCGTACTTCCTGAGAGCCAACTTGTTGGGAGAAAAGCAGAAAATTCCTTCTCTTGATTATGCGGTTGTGTTCAATACTGAGTCTAGTTTGGGACACTCAAAAGCTGTAAC
IHM22	7	Ewg002e11	HL34	174928	C00021064	1570	SC11.6	228726	GATAGTCTGTAATCAAAGAGG	CAAAGCCAATCTTAGAGAACC	GAATGGTTCTTTCTTGATTCC	GATAGTCTGTAATCAAAGAGGAAACAGCAAAGCCAATCTTAGAGAACCCGCAATAGCGAGGGCTTACTGgctgctgcTGTGTGTGTCCTCTGTCTCCTTGTCCAGGGGGAGCCAAGTCGACGCTTGTAAGGGAATCAAGAAAGAACCATTC
IHM22	8	Ewg002f01	HL64	0	C00021075	3005	SC11.6	14202	GTGGATGCCTTTCAGATCC	CAGCAAACGCCACCTACC	GCTGAATTCATTTCAGATTCC	GTGGATGCCTTTCAGATCCCCCAGCAAACGCCACCTACCTTGTActgctgGAGCCCGTGGGACGCTTTGAAGTGGCCCCTGTGGGCTAGAGGCTGAAAGGAATCTGAAATGAATTCAGC
IHM22	9	Ewg013d09	HL64	82030	C00021033	7630	SC11.6	7626	CTATGCATGCCACCAAAGC	CTTCATTGCATGCGTTTGCG	CTTCACAGTCATCGTGAACG	CTATGCATGCCACCAAAGCTCTTCATTGCATGCGTTTGCGATTTTATATTTCAAAATCAACTGACACAGAAGTCCCCGTTTTCAACTTTAGCCCTAGATATCGGATTTCCGTTCACGATGACTGTGAAG
IHM22	10	Ewg002e09	HL64	186966	C00021052	1353	SC11.6	135466	GCTATCTTCTTACAGTCACC	GCAAGCCCTATTGTAGTGG	GTAGACCCTGGAAGAAAAGC	GCTATCTTCTTACAGTCACCAGCAAGCCCTATTGTAGTGGCAGTGCACTACACATGTCGCCATCTACCCCGGGAAGAgctgctTTTCGGGACAACACCGGAATAGCAGACTCAGTGCTTTTCTTCCAGGGTCTAC
IHM22	11	Ewg002f02	Singleton: joined by contig	0	C00021075	125919	unmapped	N/A	CAGTATGAGGTGCAAACCG	CAACGGAGTCTTGAGATCG	GCCAAAGAGGTACAAGTCC	CAGTATGAGGTGCAAACCGCGCAACGGAGTCTTGAGATCGTTAGTATCGTCCGCCGCCTGACGAACGAGCGATGTTATCCTCGCCTTGGCCTTAGTCTTCGCGCGGGACTTGTACCTCTTTGGC
IHM23	1	Ewg003d02	HL15	0	C00029316	65430	SC36.11	53584	CAACGATGACAGGATCTTGC	CACCTCAGTGACACAAAGG	GCATCGAATGTTTTCTGTCG	CAACGATGACAGGATCTTGCAAAAAGACACCTCAGTGACACAAAGGCTACTGATCTAGCCTCCGGCGACGCACTGAGCTTGTTGAATTTTCCATTTTCCGACAGAAAACATTCGATGC
IHM23	2	Ewg003c10	HL15	23244	C00029294	72000	NODE902_720211.1	606	CAGGAAGACTGCAATTCCG	CAGCTGATGTAGTCCAATGC	CAGTTCATTGAAGTAACTTCG	CAGGAAGACTGCAATTCCGAAAAACTTTAAATACGGGTAGCGCCAGCTGATGTAGTCCAATGCCTCTCGTGTGGCAACGACTCGCgcagcagAGGAGGAAGGAGTTAAGGATAAAAGCCAGAAAGACGCGAAGTTACTTCAATGAACTG
IHM23	3	Ewg004d03	HL15	87100	C00029292	3361	SC53.1	3862	CACAGTAGATGTAGTACAGG	GTTCTCGGCAACGATACGG	GGAATAGAACTGCCTTTTCC	CACAGTAGATGTAGTACAGGGCGTTCTCGGCAACGATACGGTGCTACCTGGCCCACAACTTTTGCGCTCTATGAAATTCTTGACGCATCTGTCGAGAAACGTCTACCATATTATGGAAAAGGCAGTTCTATTCC
IHM23	4	Ewg003c09	HL15	115076	C00029294	3219	SC53.1	54722	CTAAGGTTGAGGTGTACGC	CATGAGCAGATACACATACC	CTTCGTCGTAGACAGATGC	CTAAGGTTGAGGTGTACGCTGAGATCATGAGCAGATACACATACCGCGACTCAAGCTCACAAGACAGCCATTTGCCTTGGCTATCTTTGAAGCGGCCGCACTGTCTGCATCTGTCTACGACGAAG
IHM23	5	Ewg004d04	HL15	135330	C00029292	51249	SC53.1	51762	GACAAACCCTGTCGAGTGG	CACTTTTGCTAGCGCATGG	CGACACCTTTTCTTTCATGC	GACAAACCCTGTCGAGTGGTCGGCCCACTTTTGCTAGCGCATGGACCCTCCAGCTGCTACTTTCATAGTTAGCTGTCTAACACGCATCTCTGCGCCAGTGCCAGCTAGCAACGCATGAAAGAAAAGGTGTCG
IHM23	6	Ewg012c11	HL15	258648	C00007456	10831	SC53.8	54180	CATAGCTTTCAGAAGCTTGG	GATCTACGGACTAGTTGTCC	GATCATTTCCTGCCTTTTGG	CATAGCTTTCAGAAGCTTGGGAAGGGCAACAGGGATCTACGGACTAGTTGTCCCGGCGACTGGACGGCATATAACTGAGAGGGCCAAAAAAGACATTCACAGGATTGTGACAGCGCAACTAGGACCCAAAAGGCAGGAAATGATC
IHM23	7	Ewg015h08	HL15	263328	C00003361	2402	SC53.8	47020	GTCAAACTACTATCGTGTGC	CCTGTTTGCGTGCAACTCC	GAAGGGGATAAGCTTTAGGG	GTCAAACTACTATCGTGTGCTGTGTCCTGTTTGCGTGCAACTCCTTGACTACATTATGAAAATGACCAATGGGTTGAGCGCTTtgctgcGCTTACAGGTTCGTACTAcagcagACGCCCTAAAGCTTATCCCCTTC
IHM23	8	Ewg022a11	HL15	282542	C00031896	1657	SC79.1	2652	CGTTTCTAAGAGGAAAAGCG	CCATGTTCACGAAAACAAACG	CATCGTTGCACAACGAACG	CGTTTCTAAGAGGAAAAGCGACAGCCATCTGATCCACGCGCTCCATGTTCACGAAAACAAACGACGGAAAAATGTCCAGCGGGTTCCCCGAGGTGCACAAAGCGCAGTCATAATTTCTTCACTTCAAACACTCGTTCGTTGTGCAACGATG
IHM23	9	Ewg015h09	HL15	307840	C00003361	45854	SC53.8	3568	CAGTTTCCGTTTCGGTTGC	CTGGACTGTGAACGAAAGG	CCTTTGATAGTCAGAAATGCC	CAGTTTCCGTTTCGGTTGCGCTGCCATCGGACTGGACTGTGAACGAAAGGCAAATGTGTGATCTTGAAATGATCATAAGCGGCGCCTTTGCTCCGCTTGAGGGATTTATGGGCATTTCTGACTATCAAAGG
IHM23	10	Ewg012g12	HL15	355732	C00009514	4592	SC79.2	19676	GTTGTTTCCGAAGCTTGTGC	GCTAAACCAGTGCATCTGC	GTTCGAAAACAGTAGTGACC	GTTGTTTCCGAAGCTTGTGCGCCCAGCTAAACCAGTGCATCTGCGCCTTGGATTTCCGAGAAGCCTCCCTTTTGTCCGTCGCCACATGTGCAGCAAGTAACCCGAGCTGATGTGGTCACTACTGTTTTCGAAC
IHM23	11	Ewg005b02	HL15	396370	C00028650	41634	not uniquely mapped	N/A	CCGAATCGTTGAAGATTACG	GAAACAGCTTCGAGGAAGC	CAACAAGGAAACGGTCAGC	CCGAATCGTTGAAGATTACGTATCGAAACAGCTTCGAGGAAGCCTACACTTCATGACTTTCACGTTATTGTCTCGTAGCGCTTGCATActgctgGCTGGGACCCGGCACAGGCCAAGCTGACCGTTTCCTTGTTG
IHM23	12	Ewg003a04	HL15	402610	C00028818	1726	not uniquely mapped	N/A	CTATGACGGTGCCGTTGC	GAGATGTTTGCCATTCTTCG	CCAATTCGAATTGTGCTAGG	CTATGACGGTGCCGTTGCGGAGATGTTTGCCATTCTTCGACCGTCCCTGCCGCACACTTCACTTCTcagcagGGTACAAGGACCTTCACAGGGAAATAAATAAGACTTCGTGTACTGCAGAGGCCTAGCACAATTCGAATTGG
IHM23	13	Ewg005b01	HL15	421278	C00028650	1768	SC79.2	29826	GAATGCTCCGGTCAAAACC	GCAACATTACAGTGCTTACG	GAAGTAAGCACCTTCAATGC	GAATGCTCCGGTCAAAACCAAGCAACATTACAGTGCTTACGGGTGCAAATACTGTGGAACCTTTGCGCAATACTTGTTGGCCTGACACAGGCACCTATTTACGGCATTGAAGGTGCTTACTTC
IHM24	1	Ewg011h09	HL36	0	C00030479	8490	SC94.3	7645	GAAGACAGTTGTGTATCTCG	GAGTGAAAAGGACTTCATTCG	CGAAGACTGCGGAGTAGG	GAAGACAGTTGTGTATCTCGTGAATATGAGTGAAAAGGACTTCATTCGACAAAAGAACAAATGGCTGGCCAAAATCCACAACTGGGTCCAAGAAAATGTGCAGGGCCCCATCATTCCCTACTCCGCAGTCTTCG
IHM24	2	Ewg013d04	HL36	69472	C00009048	2513	SC305.1	1741	GAAGAACAGATACTTGAAATCC	CTTGCATGCATCTTTCTTCC	GCTTTTCAAGTCTTCTTTTGG	GAAGAACAGATACTTGAAATCCAGAAAGTTGAATTAAATCAAACACTTGCATGCATCTTTCTTCCGAAAAGTCTTCAACTATAAATAATTAAGCATTTAATTCTTTTCAAGTAAAACACACCGGCAAATAAAGTGCCAAAAGAAGACTTGAAAAGC
IHM24	3	Ewg013a03	HL36	138034	C00014148	7422	SC94.2	8230	CTCGGGTGTCTGTACACC	CAAAGTTGCTTCGCTCATGG	CTTGTTTTGGAGCTAAGTACC	CTCGGGTGTCTGTACACCTCAAAGTTGCTTCGCTCATGGATTTCGCAGGCCGCCAAATGCGGGAAGAGAAGAATCATTTAAATGAGTTTTCTCAAATGATAAAAGAAAAGGTACTTAGCTCCAAAACAAG
IHM24	4	Ewg003f08	HL36	256516	C00030581	1066	SC94.4	855	CATTTCATGCAGGTTCTTGG	CGCATCTTTCGAGGTTTCC	CAAACGGGAAGCAGTTTCC	CATTTCATGCAGGTTCTTGGCTTGCGCATCTTTCGAGGTTTCCTCCTAGTGCTTCCGCGGGCTCTGCAGTTAAATGTTTTGTGTTTGACTTGTATTTGTGCGTGAGTCCGCAGATAGTGGAAACTGCTTCCCGTTTG
IHM24	5	Ewg003f09	HL36	380250	C00030581	76065	SC94.4	75856	GGACTTGGGGTCTTCTGC	GCAGCGTTGAACAGACACC	CACAAAGACTCCTGAGACG	GGACTTGGGGTCTTCTGCTGCAGCGTTGAACAGACACCCcagcagcCACCGAGCCGTCAGCTGCATGCTGGGCATCGGGgcagcaAACAGCGgcagcagcAACGTCTCAGGAGTCTTTGTG
IHM24	6	Ewg014f02	HL36	434798	C00030581	74091	SC94.4	73882	CTGCAGGCAGAGCTAAAGC	GGACACATGAAGTCACAGC	GCCGTCTACTTGCAGAGG	CTGCAGGCAGAGCTAAAGCTGCAGGACGGACACATGAAGTCACAGCTgcagcagcAGAAAcagcagcTCGTAGAGTTACTGCTTACCTGCGTTCCAGCCCGAGAGAGGCGCACCCTCTGCAAGTAGACGGC
IHM24	7	Ewg019c06	HL36	542490	C00031591	13592	SC94.5	5118	CTAGGGCTCAGGGTTTAGG	GCTGAGGTGTATGTACAGC	CAGCAGCTTTCGAGACATGC	CTAGGGCTCAGGGTTTAGGGTTAAGAGCTGGCTGGGCGCTGAGGTGTATGTACAGCTGAAGTCACGGGGAAGACTTTTATAGAAAAGTAATTTGCTGTTCTTCACCAAAAAAAAAGAAACAAGACAACAGTCTTGCATGTCTCGAAAGCTGCTG
IHM25	1	Ewg022d11	HL24	0	C00030221	8415	SC71.2	3907	GACTCACGAATTCTTAAGCG	CAGTCTAGGCCTGCTTTTGG	CAACAGCACCTGCACTTGG	GACTCACGAATTCTTAAGCGTCAGTCTAGGCCTGCTTTTGGTGTTTGTCTtgctgctgTtgctgctgCTTCCATCACCAgctgctgcTTTGAGTAGTGCTACTGTTCTACTGTCTTAACTTCTCCAAGTGCAGGTGCTGTTG
IHM25	2	Ewg009f12	HL24	108810	C00010665	18046	SC71.4	51771	GAACGCAGTAACAACCATGC	GATTGAGTGTCAGCAAAAGC	GAGGAAGAACAACTTAACGC	GAACGCAGTAACAACCATGCGACGCGATTGAGTGTCAGCAAAAGCCACCGCAGGTCGCTGCGCTTCAAAGAAAAGCCGCTGTTGCTTGTGCCATCGTACTTCGATGCGCTCGtgctgctgGTGCTATTCCCCGCGTTAAGTTGTTCTTCCTC
IHM25	3	Ewg007h09	HL24	128102	C00030156	678	SC71.4	81982	GAATGCACATGCCATTCGC	CTCCTTGAATAGCTAGTTCC	CACTCGCATCCTTCAAAAGG	GAATGCACATGCCATTCGCTtgctgctAATACTCCTTGAATAGCTAGTTCCATTGTCGCTACTTCTAGTAGtgctgctgACAAGCTCACGCAAGAAGTCTTTAAAGCATTTGGTTCTTACCTTTTGAAGGATGCGAGTG
IHM25	4	Ewg016h12	HL24	148408	C00007531	2392	SC71.4	2310	GTCTTAGGCTCTGGATGCC	CCTCTTTCGTGCAGTCAGC	GTACAACAAAAGCTCAAAAGG	GTCTTAGGCTCTGGATGCCCTCGGCTACGCCCACCCCTCTTTCGTGCAGTCAGCTGCCATTCctgctgcGCTGCGGGGCCGGGACCTCCTCGTGAATGCCCAGACGGGTGAGGCCTGCAGCTGGCACTTGGGGTCTGAGCCTTTTGAGCTTTTGTTGTAC
IHM25	5	Ewg009f11	HL24	166972	C00010665	1359	SC71.4	35084	CACCAGAAAGAACCACTGG	GCTGAATGAGTAAAGAACTCC	GAAGTATCCGGAAACTAAGC	CACCAGAAAGAACCACTGGGCTGGCGTAGCGTCGCACCGCTGAATGAGTAAAGAACTCCACGCCCAAGCCTTACCATAAAAACTACAAAAATAGAATATGACTTCAAAAGAAGTTTAGTTGTCGCAAAGCTTAGTTTCCGGATACTTC
IHM25	6	Ewg006g02	HL24	179712	C00007531	33651	SC71.4	33569	GTAACAACCTGCAGAATTCC	CTTGATGCGCTTTGCTTCG	GACAAACCTCCCCACTAGC	GTAACAACCTGCAGAATTCCACTTGATGCGCTTTGCTTCGGCTGCGGCGACGGCGTGAGTTGAGCTGCATGTACACCTGAATGACGCCGGCAGGACTGCTAGTGGGGAGGTTTGTC
IHM25	7	Ewg007g04	HL24	191022	C00021227	2483	SC71.4	56456	GATGATGATCCAAGCCTAGC	CGTACAAACAATGCGAAAGC	CAGGTCAACTTAACTGTTGC	GATGATGATCCAAGCCTAGCGACAACCGTACAAACAATGCGAAAGCGCAGGTTTACTTTTAAATTCAGCGAAGCAGgcagcaTTTACGGGACGACTCCTACGACAGCGCACAGCAACAGTTAAGTTGACCTG
IHM25	8	Ewg009h02	HL24	228566	C00030561	16687	SC71.3	16182	GCGTAGTACATCCAAGAAGG	GCAACGTAGAACGAGTACC	GAAGTCTTAGCTTGATGTCG	GCGTAGTACATCCAAGAAGGTGGCTCGATGGCAACGTAGAACGAGTACCTCTGTAGGCGCGTTCTTTGGACTTTATGGTTTGCAACCATTGTTCCTAGAGAGTAAACTCTCATGCGACATCAAGCTAAGACTTC
IHM25	9	Ewg009h01	HL24	350142	C00030561	3169	SC71.3	2664	GTGAGAGGTCCCTTCACC	CCATCAGCCTCTGAGACC	CTGATGAAAAGGAGGAAACG	GTGAGAGGTCCCTTCACCAGGGCCATCAGCCTCTGAGACCTCTAGGCACCCCAAGACGAGAGTTctgctgctGACGGGAGGAAgctgctgGTCTTGCGTTTCCTCCTTTTCATCAG
IHM25	10	Ewg007h10	HL24	476684	C00030156	29008	SC71.4	110299	CTCTCCAACGAAGAAGCC	GACTGTCAAGCCTTTTGTCC	GGTGATGTCGTCGATGGC	CTCTCCAACGAAGAAGCCCTCAAGACTGTCAAGCCTTTTGTCCTCAAAGGAGACCCTGCGGGAGGCTGCAGCGCCCTCGTCAACAAGGCCCGCAAGAAGTGGGAAGAGGAAGACGGAGCCATCGACGACATCACC
IHM26	1	Ewg012c06	Pair07	0	C00031457	4695	SC24.8	7078	CATTGTGCATTTCTTGTAAGG	GCATGATGTCCAGGTGTGG	CTACTTTTGGTCCTTTTCGC	CATTGTGCATTTCTTGTAAGGTGATATCTGTGGCATGATGTCCAGGTGTGGTAGCCCTCTTGCACACGTTATGCTGAAGCCCTTCTGTGCTTTTCCCTCGCTTTATGTGCGGCGAAAAGGACCAAAAGTAG
IHM26	2	Ewg001g05	Pair07	25000	C00031236	5654	SC24.8	20923	GCAACAAGTGAAGTTTTCTCC	GAAGGCTCGTCAGAACGC	CATTGGCTCCCTTTACTACC	gcaACAAGTGAAGTTTTCTCCCCGCGTTTGCGCTGCCTTTCTCTGGCGCAAGAAGGCTCGTCAGAACGCCTGCGCCTTCCCTGCCGGTCTATTTGGTGTGCTCATGCGAgctgctTCGACTTGGAGTCATATCTCTACAAACAATTCAGTGTATTGACATCGAAAGGCCCTCCTCAAGGGGTAGTAAAGGGAGCCAATG
IHM26	3	Ewg001g06	Singleton: joined by contig	0	C00031236	214492	SC24.8	229761	GGAACCAGAACTCATGTGG	CCTTCCTGACTACACAAGG	GGAAGGAAACCTCCACTGG	GGAACCAGAACTCATGTGGCTAGTTATACTCCTTCCTGACTACACAAGGGATTCAACACCTTGGCCGTAGTTGAGCAGGGAATGTATGTGAAGAACTCAAGGATGATGCGATAGTCAGAGCGGCAAAAGAAACAGCAAGTAAGCTCCAGTGGAGGTTTCCTTCC
IHM26	4	Ewg002b10	Singleton: joined by BAC	0	C00029626	114916	unmapped	N/A	GTTTGTCGTTTAGCCTAGC	CTGTACTGTGAAGGCAAGG	CTGTTTGCAGTAACAAGTTGC	GTTTGTCGTTTAGCCTAGCACCGTGGGTGCCCGTCTCGAGCTGTACTGTGAAGGCAAGGAAACGAAgctgctgATAAACGCCGCCGTAACTAGTTTTAAAAGTATTTTGCAATTTATTTCAATTATTGGTAATTTATTTGCAACTTGTTACTGCAAACAG
IHM27	1	Ewg004f08	HL25	0	C00020703	54096	not uniquely mapped	N/A	GAAAGCCAAGTCCACAACG	GTTGCTTTCAAGTGCAAGTGG	GTGAAAACTCACAAAGAACG	GAAAGCCAAGTCCACAACGCAGTTGCTTTCAAGTGCAAGTGGTTCAGTGGACATACACTCCAGGAGGCCATGGCCGCCGAAAGAGCCAACATGGTCTCTCACGTTCTTTGTGAGTTTTCAC
IHM27	2	Ewg004f07	HL25	104780	C00020703	839	not uniquely mapped	N/A	CATGTCTTCAATACTTTGAGG	GTGCATTTCCTTCAAACACG	GGACAAGGATCGCAATACC	CATGTCTTCAATACTTTGAGGGCCTCTTTCTGGGAACCAGTGCATTTCCTTCAAACACGCGGTGCATTCGGAAATTGTGTTTCTGAATACAGCACTATGGTTGAAGTAAGCACATGCCATATCCAGGTATTGCGATCCTTGTCC
IHM27	3	Ewg011g10	HL25	139048	C00016866	8758	not uniquely mapped	N/A	CTGGTAAGATGACTACTTGC	GTAGAAAAGATGCCTTCAGG	GCAAACTCATTGTTCAGTTCC	CTGGTAAGATGACTACTTGCAGGCACTGTAGAAAAGATGCCTTCAGGTGAAGATACATTTGCGTGTAAACATTTATTTTGGCGGCACTTAAGATCTAGGCATTCATGGGTATTCTCGGAACTGAACAATGAGTTTGC
IHM27	4	Ewg025a10	HL25	255242	C00031053	1183	SC721.1	502	GTCTGAAGTTCCCGAAAACG	CATTGACGACAGGCTTAAGG	CAAGTAAACCTCGATGAAGG	GTCTGAAGTTCCCGAAAACGCCATTGACGACAGGCTTAAGGGTTTTGGACGCAACGagggtttagggtttagggttTGTGCTTTGAGTCTGACATCTCTGAAAATTCCTTCATCGAGGTTTACTTG
IHM27	5	Ewg024e09	HL25	286572	C00030462	118	NODE1233_465810.1	284	GTTTGACCATGATGTTTTGCG	CATCTTGGCGAGGGTTTCC	CGCATGGCTTTGGTGGCC	GTTTGACCATGATGTTTTGCGCAGGCATCTTGGCGAGGGTTTCCAAACGCCCAACTTTCGTGAGAAGCCGCGCTGTCAGCGCAGCGCCCAAAATGGCGGAGACGTTGGGGGCCACCAAAGCCATGCG
IHM27	6	Ewg007c11	HL25	341796	C00031450	1312	SC88.1	1646	GAACAAGTTCTTTCAGAAACC	CACTTTGCTGATTCAAGTTGC	CAAGAATTCAACAAGAAGTCC	GAACAAGTTCTTTCAGAAACCCCTTGACACTTTGCTGATTCAAGTTGCATGCGTTCAATGAAAAGCTAAAAAATCCCAAAAATTCGCCAAAGATATTTGCTTTATTGCGGACTTCTTGTTGAATTCTTG
IHM27	7	Ewg002c03	HL25	372138	C00031473	1066	SC88.1	27214	CAAGGAGGCGAAACAATTGG	CTCATAAGGATCCGACTTGC	GGCTTTCACAATTGGTATCG	CAAGGAGGCGAAACAATTGGCACACCTCATAAGGATCCGACTTGCTAAAACTGTCCCTAGTAGACGCAAAATCTGCATCCAAAACAGGCAAATGTAACTTAACTCCGGAAAATATAACGATACCAATTGTGAAAGCC
IHM27	8	Ewg018a08	HL25	423852	C00031450	22704	SC88.1	23038	GATCTCCGAGTCGAATTCG	CAGTAGAAAGTACTTGTCTCG	GTGTACGGCATTCGAGAGG	GATCTCCGAGTCGAATTCGTGGACTGGCAGTAGAAAGTACTTGTCTCGTGCGTCTTCAGAGTTCGCCGCCTCTTTGCAATCCCCCACAGCCGAGTCCAGCCGGCTCGCGAGTGCGTAGACCTCTCGAATGCCGTACAC
IHM27	9	Ewg014c07	Singleton: joined by contig	0	C00031473	112367	SC88.1	138515	CATGACTGATGCTTGTTTGG	CTGTTGGAGTTCTTTGTTCC	CTGAACTGCATTGTAGTAGG	CATGACTGATGCTTGTTTGGCCCAGCTGTTGGAGTTCTTTGTTCCCGCCATGTCTATAATTCGAAGGCACCGGGGCTCTTACTTCTCTTCAGATATCAATCTTAGCCTCACTTCCCTACTACAATGCAGTTCAG
IHM28	1	Ewg014g12	HL21	0	C00031471	8110	SC31.16	2228	CAGTTGAGCTATGGCTAGG	GGCTTAAGGCTCCTAGAGG	CTGGTCAATCAGTACAGTGC	CAGTTGAGCTATGGCTAGGCGTCACGAAGGCTTAAGGCTCCTAGAGGGCAGCAGCAACGGCAGGTGATACTTCCCTTtgctgcagcagcAAGAGAGACAGACAGGCATGTATGGCGCACTGTACTGATTGACCAG
IHM28	2	Ewg013d08	HL21	73008	C00031474	2574	SC31.15	9317	CAGAAGTGGCATTTGTTGGG	CGGAAATGATTTCAGTTTGG	GCTGTCTGCGTTTCAGACC	CAGAAGTGGCATTTGTTGGGATCGGAAATGATTTCAGTTTGGATTTTGAAATTCCATTTTTTTTGCATTTCGTTTTTAATTTGAAGAACAAGAGGAAGTTGTGTGGGGTCTGAAACGCAGACAGC
IHM28	3	Ewg009c11	HL21	111306	C00020803	1668	SC31.12	1945	CTTCAGATGCAATGATTTGCC	CACTTTCGGAGCCATGTGC	CACACTAGCTGAGGAAAGG	CTTCAGATGCAATGATTTGCCTCATCACTTTCGGAGCCATGTGCATGCTCCACGAAATTGCAGATGGAGGAGAATTCAACAAAGTTCATGTTTTCCACGGATCCAGAGACCTTTCCTCAGCTAGTGTG
IHM28	4	Ewg019b12	HL21	142116	C00020803	8940	SC31.12	9217	CTGTCTTAACTTGTGCATGC	CTGTAATCCTAAGTGACAGG	GGTTTTCAATCAAGAGTTCGC	CTGTCTTAACTTGTGCATGCAGGCGCCTGTGGATGATGCCGCTGTAATCCTAAGTGACAGGTTCGTGGGCTTTTCCTTTTTCCGTTAAACCCCTCTGAGTctaaaccctaaaccctaaacCCTCGGCTGCCACAGCCATTTTCTCTCGCGAACTCTTGATTGAAAACC
IHM28	5	Ewg010g05	HL21	203840	C00018375	929	SC31.9	5980	CAACTTTGCAAATCTTTTGCG	CTTCTGCATTCTACATCTCC	GAAACTGACGGACCAATGG	CAACTTTGCAAATCTTTTGCGTGCGCTCTATTTCCTGCTTCTTTCTTCTTTCCTTCTGCATTCTACATCTCCGTGTTTTATCTTTGTTTTGTTTATCTCCTTTTCATTTTGTTTTCGGTTTTTAATTCTTTTTTTCTTGAAAAATCCTCTTTTGAGTCCATTGGTCCGTCAGTTTC
IHM28	6	Ewg010a12	HL21	233506	C00012025	16869	SC31.8	2175	GGATTCAACTTCGGATTCGC	GCGTTTTCTGGTCTCATTCG	GAAACGCGAAATGGAAAGCG	GGATTCAACTTCGGATTCGCATTTTATTTGCGTTTTCTGGTCTCATTCGTCGAGATCGCCCCAGCTCGGCCCGGTCTTCACGACCACGGCCAGCGGCACGGAGAGCTTCATTGCGCTTTCCATTTCGCGTTTC
IHM28	7	Ewg016d11	HL21	287820	C00029683	29870	SC31.6	8722	CTGAAGTCCCAGAAAGAAGC	GGTTTTGGACTTGCACAAGC	GAGTGTCTAAAGTCACTGG	CTGAAGTCCCAGAAAGAAGCTACAAAGGGTTTTGGACTTGCACAAGCCTCCTTTCCAGTTTTGACAGGGAACTCAAAATGCAAAATGCTGAACTTCAGGACTTTTTTTGAGCCCCCAGTGACTTTAGACACTC
IHM28	8	Ewg016c03	HL21	350246	C00030847	13849	not uniquely mapped	N/A	GCTAAAGGAGAACGGAGGC	CTGTTGCAGACTCAGAGC	GCACAGGTCGCAGTTTAGG	GCTAAAGGAGAACGGAGGCCGACGGAGAACTGTTGCAGACTCAGAGCTCCCCATTCAAGAAGGCCCTgcagcaGCAaaaccctaaaccctaaGCTTTTAACCCTAAATCCTAAACCGTCCTAAACTGCGACCTGTGC
IHM28	9	Ewg022b07	HL21	384982	C00030822	6648	SC177.1	4870	CTGTGGACTTCTTTTCATGG	GTTTGTGGTGAATCTTGTGG	GAAAGGAAATCATCAAGTCC	CTGTGGACTTCTTTTCATGGATTAAAGGAGACTTGACACAATTAGCGTTTGTGGTGAATCTTGTGGATTTAAAAATTTTAGAAACTGTCCCGAAAAAAGACTCTGCCGCCCGGAGTTGCTGAATTGGCTGAGGCAAGAAAGGCCCTCTTCTCGGCTGGACTTGATGATTTCCTTTC
IHM28	10	Ewg016b06	HL21	428142	C00028725	4190	SC31.1	2328	CCAGTGGTTTTGGCATTGG	CCTTCTTTGGGGTCTTTTCG	GCAGATCTATCCCTACAGG	CCAGTGGTTTTGGCATTGGTACTTCCCCTTCTTTGGGGTCTTTTCGTCTCAAGtgctgcCGCTTTAGATCCTCCGCAATTGAAATTGGCACAGAGGTATTCTTTTTCGCCTCCGGAGTCCCCTGTAGGGATAGATCTGC
IHM28	11	Ewg016b07	HL21	456300	C00028725	32988	SC31.2	3018	GTGGTTCGGAGTGGAAACC	GTGCATACGAACCTTTAGCG	CCGATTTCAGAAACTTCCG	GTGGTTCGGAGTGGAAACCAGCGGTCCACCGGTGCATACGAACCTTTAGCGCGATTAAAACTCTGCAGTTTTCAAAATTAATAAAAAATAGTAATTGAAAAGCACCAGAAATTCTTTTAGTGTTCCGGAAGTTTCTGAAATCGG
IHM29	1	Ewg014h03	HL49	0	C00032002	8122	SC927.1	179	CAGACGTCGCTGGGAAACC	CTGTTTACAGATGAGGTTCC	GAGGAAGTCCTTCTCTATGG	CAGACGTCGCTGGGAAACCTGACGATAGATCTGTTTACAGATGAGGTTCCTCACGTTTGTTACAACTTTTTGGGGTTGATTCGCGCGAAATATTACCACAATACCATTTTTCACTCCATAGAGAAGGACTTCCTC
IHM29	2	Ewg021e01	HL49	114400	C00031999	7642	SC126.7	3553	GCCTACATTCAGCTTTCCC	GACGTTGTGAAGTGGTTGG	CGGATCTTCGCTCGTAAGC	GCCTACATTCAGCTTTCCCGGCGGGGAGGCGAtgctgctTTCAGCGAAGCCGACGTTGTGAAGTGGTTGGCTGAAGACGGATTGGAAATTCAACAAGGAAATGGAATTACTTTGGATTCCACAGGAGCTTACGAGCGAAGATCCG
IHM29	3	Ewg024b07	HL49	234806	C00032003	3336	SC404.2	3375	GCGAAAAGTGGGAGACAGC	GCGGATTTGGGGTGTACG	GGCTTCAGAAGCTCTTGGG	GCGAAAAGTGGGAGACAGCGCGCGGATTTGGGGTGTACGTACACCCCAACTACCCACCTTGGAACTTCTTTTCTTTCTTCGGTGTCTTTACACCCAAGAGCTTCTGAAGCC
IHM29	4	Ewg005g07	HL49	308256	C00029916	4669	SC126.5	33751	CTAACTTTCCCGTTTTGTCC	GTCGAAGGCATGAAAAGCC	CAAACAATCAACACTGGAAGC	CTAACTTTCCCGTTTTGTCCTTGTCGAAGGCATGAAAAGCCACTCGCAGTTCTTGCCGCTGCATTTCACAAACAAAACTGAAAAAGAATACGCACATATTACCTCTTCTTCTGCTTCCAGTGTTGATTGTTTG
IHM29	5	Ewg005g08	HL49	423982	C00029916	34521	SC126.5	3899	CCTTCTACTTGCTTCTTTGG	CTCTGCCTCCGTTTGAGG	CTACAGTATTCGTATCACTGC	CCTTCTACTTGCTTCTTTGGTGTGgctgctATtgctgctgCACCCCTCTGCCTCCGTTTGAGGTGGACATACACCTAAACAGAGTGGAACCGCTGCCGCCGcagcagTagcagcagcagcaAAGGCCTGGGTTGCAGTGATACGAATACTGTAG
IHM30	1	Ewg025g03	HL33	0	C00004514	853	NODE1266_004880.1	491	GTGAAGGCGAGCTCTGCG	CACCTTCTGCGAAAAGAGC	GTTGGAGGCTGGAAAGTGC	GTGAAGGCGAGCTCTGCGAACGCACCTTCTGCGAAAAGAGCGCCTCTCGAGGCCTCGACGCgcagcagATCGCCTGCAGATCCTACCGAAACcagcagTCCACTCGAGCGAAAATCCCGCGATCCGGCACTTTCCAGCCTCCAAC
IHM30	2	Ewg002a07	HL33	84916	C00028738	7565	SC27.3	172591	CAGTTCAACTTTGCCTCGC	CTGTGGAAATGTTTGTTTTGC	CTCCACAGGTGGGCAAAGG	CAGTTCAACTTTGCCTCGCGGAGTCTGTGGAAATGTTTGTTTTGCTTTTtgctgctgCAGTTTGgcagcaTTTTGGTTCATTCGCTGCCAACTTTTAGGTCCTTTGCCCACCTGTGGAG
IHM30	3	Ewg014c05	HL33	200174	C00028738	122461	SC27.3	57699	GAGCAGTAATGGTATAGAGG	CAAGAGTCTGTCTCTGATGC	GAGTCAGCGAAGAGATAGC	GAGCAGTAATGGTATAGAGGGCAAGAGTCTGTCTCTGATGCCGTTGCAGCCGCAGACACGGTGGCTACTGGAGGCGTtgctgcGGTTGCCGGTGAGAGAAAGGCACAGACCGCGCAACCCCTGCATGGCTATCTCTTCGCTGACTC
IHM30	4	Ewg006d01	HL33	229242	C00020805	761	SC27.3	54619	CAACAGCTGAGGAAGATCG	GGGTATGCTCTGTTTTCTGC	GAGTAGCATCTCGAGTTGC	CAACAGCTGAGGAAGATCGACTCCACCGGGACATGGCGGGTATGCTCTGTTTTCTGCCAAAGACGGGCTGCAGCTAATCCACATGCTTATCTCTTTGTCTAGGCAGCCCTTACTTctgctgctTCGACTGCAACTCGAGATGCTACTC
IHM30	5	Ewg016f01	HL33	308334	C00031446	21029	SC27.3	4094	CCACTGGTCAGAATGTACC	CTTCATGAGACGGCAGTGC	GTACAACAGGTTCCATAAGG	CCACTGGTCAGAATGTACCTCTTCATGAGACGGCAGTGCCAGTACAGTTTGTAATCTAATCTAGTCCTTCAAGGGAAAATTAGGTTTTTGTTGTGACCCATTCATAGGCCAAAAACTTCTGGCCCTTATGGAACCTGTTGTAC
IHM30	6	Ewg002b08	HL33	334646	C00029624	158647	SC27.1	13107	CGTAGACGCTGTTGAGAGC	GTGTACTACACCATCAGTGC	GTGTTTCTCCAGACATTTCC	CGTAGACGCTGTTGAGAGCGCAGTGTACTACACCATCAGTGCCGTTTTCTATTCAAGCAATTGCCGCGTTTGCACTTGGTGCGTAAAAGCGTACTTGAGGTGGCCTGCTACAGAGGAAATGTCTGGAGAAACAC
IHM30	7	Ewg006d02	HL33	409812	C00020805	34237	SC27.3	21143	GTAGTGTAGATATGCATGCC	GGCTAGTAGTAGTGCTTGC	CTTTCCTCTACAGGTCACC	GTAGTGTAGATATGCATGCCTGGCTAGTAGTAGTGCTTGCTCAGAGTCGTAAAGGTCTTCTGGCCTCGATAGCCGGCTGTCACATTGTAGTGCACAGGCGCTACAATAGGGCTTGCTGGTGACCTGTAGAGGAAAG
IHM30	8	Ewg014b06	Singleton: joined by contig	0	C00029624	17054	unmapped	N/A	GAGAATTCAACTTCACTATCG	GCGAAATCTACACATGTACG	CGAATTCCAAAACCTCTAGC	GAGAATTCAACTTCACTATCGCGCGAAATCTACACATGTACGAGAAGAGAATCTCAGATAGTGCAGAGAGTAGACCACTACTCAAGAGGAACGTTGAATTCTGCACACCACAAGCTAGAGGTTTTGGAATTCG
IHM31	1	Ewg024c09	HL26	0	C00031488	2225	SC18.5	3100	GGGTTTTGAAGAAAGAGTCC	GGCAAAACTGTCAAATGGC	GCAGTGCTTCGACTTGGG	GGGTTTTGAAGAAAGAGTCCACGAAAAGGTCTTTTGGCAAAACTGTCAAATGGCATTGCGGACATCTCCAGCGACTATTAAAAGCTTTTGTGTTTTTATTTATTTCCAAATATCCCCCCAAGTCGAAGCACTGC
IHM31	2	Ewg018f09	HL26	62634	C00020517	8669	SC18.4	8717	GTGTTGTTTGCGGTGTACG	CCTAAGTAGATTCAGTTGGG	GCACTTAAGTGCCAAAAGG	GTGTTGTTTGCGGTGTACGTACACCTAAGTAGATTCAGTTGGGGAGTTGCAAAAGGgctgctgcTCTTGCAAAATGATGAATAAAGTGCCTCTTTTTCTGTCCTTTTGGCACTTAAGTGC
IHM31	3	Ewg011h07	HL26	118222	C00030562	11524	SC18.5	9539	GGTTTTCGCGTTCAGATGG	GTTGAAAAGTCCTGGAAAGC	GTTCTTGATTCGATTAGATCG	GGTTTTCGCGTTCAGATGGAGTTGAAAAGTCCTGGAAAGCGCCACAAAACCCAACAATTTCGACCCAATTTTCCCAAATTCTCCATTTATTTTAATTAATTTAATTAAATCGATCTAATCGAATCAAGAAC
IHM31	4	Ewg015a11	HL26	158418	C00030574	70073	SC18.9	27740	GTCTAGTTCTTACTGTTGCG	CTTCCTGTTCATGTTTCAGG	GGCAATCGTCCGTGTAGC	GTCTAGTTCTTACTGTTGCGTCTTGTCTTCCTGTTCATGTTTCAGGTCTCGTACTCCATTGGCGTTGCCGCCCCTCTTTCTCTTTTTGTGGACTCTTATGGCACTTGTGCCGAGGGCTACACGGACGATTGCC
IHM31	5	Ewg025c10	HL26	171236	C00003473	123	SC18.9	24287	CTGAATGGCTCACTTTTGC	CAGCGCAAAGAACATCAAGC	GGATCTTTTGAGCCTTTAGG	CTGAATGGCTCACTTTTGCACAGGCGCGGAGGACAGCGCAAAGAACATCAAGCGGCAAGTTATTAATTTCAGGTCTCAGTTTCTCGAGAAGAGAAAAGTAAAACGAATGATCCTAAAGGCTCAAAAGATCC
IHM31	6	Ewg024g01	HL26	203684	C00030449	1193	SC18.9	1254	GTGTAGATACACCGCAACG	CACTGCCACTTCTTCTTTCC	GTGCACGTACACTGAAAACC	GTGTAGATACACCGCAACGGTGGGAGGCCACTGCCACTTCTTCTTTCCAGTTTTCTTTAATTGTCATTTTTAAATTCAAAAGTTTATTTTAGAGTTTCAAAGTCCGGTTTTCAGTGTACGTGCAC
IHM31	7	Ewg009h08	HL26	210756	C00030448	20236	SC18.8	26177	CAAGTGAAAGGGAAACTCC	GAAGTGCAGCTGAAAACGC	GTACGTACACCTGAAACCC	CAAGTGAAAGGGAAACTCCCAAACTCAGAAGTGCAGCTGAAAACGCGAAAAAATCCGACCCAGTAAGGCCTTTTTTCGTCCATTTCCTGCCGAGATCTGAACGGGCGGAAAACTTGAACGCGGGTTTCAGGTGTACGTAC
IHM31	8	Ewg019h12	HL26	268398	C00030562	3879	SC18.5	17250	CGTACAAGAATCCCAAGCG	GCTGATCTTCCTCCTTTTCG	CTTTGCAGTGCATGAATTCG	CGTACAAGAATCCCAAGCGAAGTGCGGGCTCCCTCGTAGGCTGATCTTCCTCCTTTTCGAAAGAAAACAAAAGAGTTGAACAAAACAATTAAACAAAATGCGCTTCAGATTTACGTCAAAGCTTTCAAAGGTTCGAATTCATGCACTGCAAAG
IHM31	9	Ewg015a10	HL26	389818	C00030574	7375	SC18.9	89610	GTTCTTCATGTAGGCTTTCC	CTTCAAAGGAGGCACTTCG	GATGGAAAGCAAGCAGATCG	GTTCTTCATGTAGGCTTTCCGAGTCGAACACTTCAAAGGAGGCACTTCGGGGTCCTCAGAGCTGCAGATCCAGCCGCTCTTCCGCGCCGTGTACTTGGGCGGCAGCGCCACCACCACAAACGCGATCTGCTTGCTTTCCATC
IHM32	1	Ewg013b03	HL27	0	C00030197	2631	SC144.5	10342	GCTAGCCACTGCGCATGC	CCGAAGAAGAGCTTCTATCG	GTTGCAGTGACTCTCAAGG	GCTAGCCACTGCGCATGCAAGACTTTGGAGAAAAAGTCAGCAATTTCGTTCCGAAGAAGAGCTTCTATCGCCAGGagggtttagggtttagggtttagggtttGGCTGAGCTCCCTCTAGGGCAGAGCGCAGTGGGGTTGATGGCCTTGAGAGTCACTGCAAC
IHM32	2	Ewg025f01	HL27	31512	C00012580	641	SC144.4	7405	GAACTCTCAAGCCATTCAGG	CGGTAAAGACAGACAGACG	GCGAAAGAAAGAGATAGTCC	GAACTCTCAAGCCATTCAGGCACCCCTTTTACGCGGTAAAGACAGACAGACGCCCACAGTGACGCGAACGACGCCAAGTGTAAAGCACCAGTGGGAGTGGGGCTCTATCGATACGGGGgctgctTGGACTATCTCTTTCTTTCGC
IHM32	3	Ewg019g05	HL27	55276	C00030152	8091	SC137.5	26809	GTGTAAAGAAGCCTCCAACG	GTGCTTCAACGCAAAACGG	CAAGTTGCTTTTGGCAAACC	GTGTAAAGAAGCCTCCAACGGAGAAGTGCTTCAACGCAAAACGGCACGTGCTCGTACCAGCCTGACTGGATGTTTTACTGCCCAGTCACGTGCTTCGTTCCGATGCTTCCTGCACTTCACTTTTCTCCTTCGGTTTGCCAAAAGCAACTTG
IHM32	4	Ewg020a04	HL27	86710	C00030039	10438	SC137.5	7353	CTCGATACAGCTTCACTGG	GTGCTTTCCTCAAGAATTGC	GAACTCCAGCCTGATCCG	CTCGATACAGCTTCACTGGCAAAGGTGCTTTCCTCAAGAATTGCATTAATGGCGCCgctgctgcTTATATTCAGTCGTAGACTTTATATAGAAAAAACCCGTTTTAGCTCCCTCTGAGATCTCACGGATCAGGCTGGAGTTC
IHM32	5	Ewg012b04	HL27	174980	C00028601	7420	SC72.4	151629	CCTCAAAAGAATACTGAATCG	CGGAAAGCTGATATGAATGC	GGCTTTCAATCTAAAGAAGGC	CCTCAAAAGAATACTGAATCGATTTCGTATACACGGAAAGCTGATATGAATGCTTAAGTTTTTCTGAGATAGACTAGCAAGTACCAAGGGAGTGGTTGCGCCATCTCAGATTACCCTTGTGGCCTTCTTTAGATTGAAAGCC
IHM32	6	Ewg007d02	HL27	186368	C00020954	26665	SC72.4	143703	GCATGTGTTTTCCCATAGGG	CCATTCTAGCTTCTTCAAGG	GCTTTCCTAGACTGTAATGC	GCATGTGTTTTCCCATAGGGGCCGTGGGAGCCCATTCTAGCTTCTTCAAGGGCAGAGGTAGGAGCTGAGAAGGAGGGAAATTAAATAACTAGGCGAAGCGCAGCTGCCGTAACGTGGACAACAAGTGCATTACAGTCTAGGAAAGC
IHM32	7	Ewg017f10	HL27	234936	C00020954	1989	SC72.4	119026	CAAAGTAAGACTGGGAATGC	CTTGCGTACTCTACATATCG	GAGGTGTTTTCTCCTGAGC	CAAAGTAAGACTGGGAATGCCTTTGTTGTCAAGCTTGCGTACTCTACATATCGAGCGAGCTTTTCTGGCACTGGAGAGCTGTTTTCAAAACGGAAGGTACACTGGAAACGCGACGACTGCAGCTCAGGAGAAAACACCTC
IHM32	8	Ewg002d11	HL27	244088	C00029332	87	unmapped	N/A	GTGCTAGTAGATGCAGTGC	GCCATAACAACCGCAAATGC	GACATTGGAGCACTTCAGG	GTGCTAGTAGATGCAGTGCACACTAGCCATAACAACCGCAAATGCAGCGGCAGAAACAATCGGAGAAGAAATACACACAAATACAACAGTAGCAGCGATGGCAGGGCAATTAGCTACCTGAAGTGCTCCAATGTC
IHM32	9	Ewg027b08	Pair09	0	C00029332	98905	SC72.4	18453	GTTTGTACCTTGCTTCTACC	CTACTGCTGGTTCAGTTCG	CGCATGTAAACAAGAATGCC	GTTTGTACCTTGCTTCTACCTACATTTGACCTACTGCTGGTTCAGTTCGAGGCGCCGGCGAGCAATTCACGCTGGCGACACACTTAAAGAATAGGAGCTTGAATTTGTGGATTAGCAATCATTTAAGGGGCATTCTTGTTTACATGCG
IHM32	10	Ewg012h12	Pair09	20000	C00012599	10725	SC72.4	8481	CTAGGGTTTGGGGTTTAGG	GGTTTCCACTTGGCTATCG	GATTTCAGAAACGGAATACC	CTAGGGTTTGGGGTTTAGGGTTCAGGGTTTAGGGTTAAGGCTGGTTTCCACTTGGCTATCGCTGGCTTCCTATTTTCAAACCCTAGagcagcGAATTCTTTCGCTTTTAATGATTTGTTGCTGTTGTtgctgcAGGTATTCCGTTTCTGAAATC
IHM33	1	Ewg021h10	HL35	0	C00032029	5263	SC526.1	3505	GCACTTACGTGTTGACTCC	GCTCTTTGGGGAGTATGGC	GAGAAAAGGGTTTCAAAGAGG	GCACTTACGTGTTGACTCCTGCGGTGATAACTTTGACGGCGCTCTTCGTTTATAAAGAAAGCTCTTTGGGGAGTATGGCATTGTACCTCTTTCTGTGGGTCTTTTGGATTTCATTTAATTCAATTTAATTCAATTTTATCTTTTTCTTCCCTCTTTGAAACCCTTTTCTC
IHM33	2	Ewg018g06	HL35	118274	C00031543	3086	SC30.2	11961	CTCGTGCAGTTTGTCATCC	CTCTTTTCCCTAAGTTGAGG	GTAGCACCCATGAGAAAAGC	CTCGTGCAGTTTGTCATCCTTGCTCTTTTCCCTAAGTTGAGGCAGATGAAGGGCTCTTGCGATGGagcagcaATACTCTTTTTtgctgcACCCATGTGGAAATATGTGTTACAGCTTTTCTCATGGGTGCTAC
IHM33	3	Ewg008g04	HL35	139464	C00031543	20205	SC30.2	29080	GCTTTGATACATTCCTGTGG	CCTCTTTACGAGCCTTTGC	GTTGTTTGGATGTGCAAGCC	GCTTTGATACATTCCTGTGGCTCCTGTCTTTCCTCTTTACGAGCCTTTGCCAAGGAGCTTGGTGTTTGTATGTGGCGTTGCACGTAGCTTGGTCCCTTGTGGAGGACTTTCCGGGCTTGCACATCCAAACAAC
IHM33	4	Ewg014e03	HL35	156364	C00029224	2000	SC30.2	35517	GAAAGTTCGGGATACAAAGC	CATAGAGCTTGGAAATCAGG	CAATGCGGTAGAGGTTACC	GAAAGTTCGGGATACAAAGCGGCCGTTGGAGTACTGGGCATAGAGCTTGGAAATCAGGGATAAGAGAAGAATTTGGGAGAAAAAATCCCGTCTTATCCGCGCTTCCTGGGCTGCACGTCCAGGTCTAGGTAACCTCTACCGCATTG
IHM33	5	Ewg002a10	HL35	225186	C00029224	87154	SC30.2	120672	GACTGGACTCAAACTATTGG	CATAGAGTCTTGTGAACAAGG	GACCTACTACACTCTACCC	GACTGGACTCAAACTATTGGACTATTCAACTCCATAGAGTCTTGTGAACAAGGGGCTGGAGTTCGTTGCTGGCAGGGAGTTGAAAGAGAGATTCTTCAGTTGCGCGGAGTCGTTGCTGGAGTTTTAGAACGGGTAGAGTGTAGTAGGTC
IHM33	6	Ewg012c01	HL35	246272	C00020205	1941	SC30.4	11545	CTTGGAATCCAGAGGTTTGG	CTTGCTTTTCGTGTGAATGC	GTGTTTCGCTGAAATGTTGC	CTTGGAATCCAGAGGTTTGGAGTAGGTACATCCCTTGCTTTTCGTGTGAATGCTGGCCCCAGTGCCCAGAAAACAGTAATAGTTCTTCCAGGCAGCGAGATGCAAAACAAGTATACCGTCAACTTACGTGCAATGCAACATTTCAGCGAAACAC
IHM33	7	Ewg021h02	HL35	373360	C00029266	1654	SC30.4	21149	GAACTAGGCTTTGCAAAAGG	GCTTAGGGTTTAGAGATCCG	GAACTGTGTCTGAAAAGATGC	GAACTAGGCTTTGCAAAAGGGTTTAGGGCTTAGGGTTTAGAGATCCGGGCGAAACGCTGCGCTTTCCTCTCTGgctgctCTCTGCAGGCTGCGTGGAGCCGCCGATGGTGCGGCATTCAACTCGCATCTTTTCAGACACAGTTC
IHM34	1	Ewg024d07	HL20	0	C00005113	2234	SC159.2	2023	CAAGAAGCCCACGCATGC	GCTTTCCCAGAGTAACTCG	CGGATTAGATCAGTCCAAGG	CAAGAAGCCCACGCATGCAAAAGGCTTTCCCAGAGTAACTCGCGGCTGAGTGGGAGAAGTCCAGGAGGCCTTTTCGTGAAACCCCAGTAGCCCCTTTACCAGTTGCCTGCCCCCCGAACCTTCCTTGGACTGATCTAATCCG
IHM34	2	Ewg025d10	HL20	68016	C00006672	598	SC1399.1	2682	GAACCCAACCCAAGTTCGC	CCTCTCAGCTCCTTCAGC	CTTTCTGTGCACAAGTTTCC	GAACCCAACCCAAGTTCGCCTGGCGACGCGTGGAGCCTCTCAGCTCCTTCAGCCACTGGAATCTCTTTCTTTGACACGAAATTAAAGAGAAACACGTTCAAGGCTCCTCAAATAAgctgctTAGCGCGGAAACTTGTGCACAGAAAG
IHM34	3	Ewg006b11	HL20	108524	C00031171	1194	SC145.1	710	GCATAGCAGAGCCCAAGG	CACAAAAGACCCACTGTGG	CAGAGCCAGAGTAAGCTGC	GCATAGCAGAGCCCAAGGACACAAAAGACCCACTGTGGGGTATTCTCTGCAGCCATAAAAAGGCAAATTTAAAGGATATATTTTTAGAAACACAAACAGACAAAAAGGATATTGCAGCTTACTCTGGCTCTG
IHM34	4	Ewg023b06	HL20	134238	C00030701	5667	SC159.3	6180	GGAATGATCTCTTTGAAAAGC	GTTGAGTCTGTACTTTCTCC	CTTTGTCTCTGGAAGACAGC	GGAATGATCTCTTTGAAAAGCTGCAGGTTGAGTCTGTACTTTCTCCTCACGCCAGAGtgctgcGCCAAACCCGTGAAGGAAAATGAATTGGAGGAACTCGAAAAAGAGCTGTCTTCCAGAGACAAAG
IHM34	5	Ewg016e09	HL20	153998	C00031171	24093	SC145.1	23638	GTTTGCTTCTACAGACTGC	GAAGTGGAAATCTTTTGCGG	GCTGAATGCACAAGAAATGG	GTTTGCTTCTACAGACTGCAGCGGGGCAGAGGGGTGAGTTTAAAAAGAAGTGGAAATCTTTTGCGGCCTAAATGCAGAAATCCCTGTTGCCAGAGGTGTACGTACACCTGAGTAGTGCAGCTGCATGCGCGCCATTTCTTGTGCATTCAGC
IHM34	6	Ewg017e07	HL20	208104	C00014843	6990	SC119.2	14225	GTACATCATGGAGTGGATCG	CGTACAAAACAGGACAAACG	GTGAAGCCAACAAACTACGC	GTACATCATGGAGTGGATCGGGTGTACGTACAAAACAGGACAAACGTGAATGCATGCAGTGgcagcaCTTTGACTGCAGGCCGGTTTTTTTGCTCGCAAATCCAAATGATTGATTTAAATACCTGTCTGTTTTTTGCGTAGTTTGTTGGCTTCAC
IHM34	7	Ewg008d07	HL20	229814	C00030511	6819	SC119.2	79749	CTTCCGCAGTATCTCTTACG	GACAAAAGCAACAAGTGTCC	GAAGCCACAGCTGCAAAGG	CTTCCGCAGTATCTCTTACGCCCTCAGCGACAAAAGCAACAAGTGTCCGAAATTTACAAATAAAGACAAAagcagcagCACAGCACAAGGGGCGCATGCAAAACTGGTTGAGCCTTTGCAGCTGTGGCTTC
IHM34	8	Ewg007g03	HL20	251368	C00014843	26331	SC119.2	33566	CCAAGTCCAGGAAAGATGG	GGCAACACCGAAGAAAAGC	GAATGTACACTGCCATCGC	CCAAGTCCAGGAAAGATGGAATAACAAAGGGCAACACCGAAGAAAAGCGAACAGGACTGATGTAACAAGCAAGTAATTAAGACGAACAGGACCGACGGCAAGGGCAAAGACTAGTAGCGATGGCAGTGTACATTC
IHM34	9	Ewg008d08	HL20	267852	C00030511	23812	SC119.2	62756	CTGTCTTCATTCCAACTTCC	CACAGCAATGACTCAACGC	GACCAGTACATTACAGATCC	CTGTCTTCATTCCAACTTCCAGTGCACAGCAATGACTCAACGCTCAAGCTGCACAAATTCGTCGTGTCTCACTCCACTTCGTGCTCTTCCCTCCTCCCCTCCAAAGTCAACAGCTGAGACCGCTTTGGGTGGATCTGTAATGTACTGGTC
IHM34	10	Ewg010d02	HL20	276536	C00018467	17427	SC119.2	61961	CTGTTCCACTTCCATCAGG	GAAGAACGCGTTGCCAACG	CACAGATGAGGAACCATGG	CTGTTCCACTTCCATCAGGGAGGAGTCCCGGAAGAACGCGTTGCCAACGCAGTGTTTGCACTCGCACACCGTTTCCTTATTCTAGACTCACTACTCTGCGCGATTGAGGTGTTGGGGCCCGCCATGGTTCCTCATCTGTG
IHM34	11	Ewg010d01	HL20	308048	C00018467	180	SC119.2	44714	GCCATTTGCTTTCTAAACGC	CCATTCTTTTCCAATGATGCG	GATTGCAGGCAGCTAAACG	GCCATTTGCTTTCTAAACGCAAGTCCCATTCTTTTCCAATGATGCGCCGAGAGTCAAAAAATGCCATATTATgcagcaCATGCAAAAtgctgctgCGAAAGTTCCACTCCATCTGTTCAAATCGCGCGTTTAGCTGCCTGCAATC
IHM34	12	Ewg022e02	HL20	370448	C00011427	428	SC119.2	35852	GAGTCGATTCCAAAGATCG	GAAGATAGAATTCTCTGTAGC	CAGTCCATTCTGGTTTTGCG	GAGTCGATTCCAAAGATCGAGGACGAAGATAGAATTCTCTGTAGCGAGAGAAGCGGCCGCAGCCAACGTGTTTGTGGAAGCGGTAGTAGAAGCTGCGCTGTACAGACACCCCAATCCCCCGCAAAACCAGAATGGACTG
IHM35	1	Ewg013f05	HL28	0	C00028937	2961	SC16.11	5687	GATGAAAGCCAGCATTGGC	CTAGACACCAGGATTCACC	CTATGCACAAACACAACTTGG	GATGAAAGCCAGCATTGGCTCCAGTGTCTAGACACCAGGATTCACCGaaaccctaaaccctaaTTCAAGGCTGAGGGCAAAGCTGGGGTGTACGTACACCGCAGGCAACCCCCGAGGGTCTGCACCCAAGTTGTGTTTGTGCATAG
IHM35	2	Ewg015g02	HL28	91390	C00029397	45807	SC16.8	52075	CCCAGCCACATTTGATATCC	GCACACGAGTGAAGACAGG	GAATGTCTGGCAACTTGCC	CCCAGCCACATTTGATATCCTGCACACGAGTGAAGACAGGGgcagcaAACTGActgctgctTctgctgctGCTAAAGCCAGCCCCGCGTTCTCTGAGGtgctgcGTAAGGCAAGTTGCCAGACATTC
IHM35	3	Ewg005f09	HL28	113152	C00029404	2846	SC16.7	2444	CTCTGATATGCTTCAAGTGC	GAGCTAAGAAACTGACTTCG	CACTACGGACTACAAGTGC	CTCTGATATGCTTCAAGTGCCGTTTTGTGGTGCTTGTGAGCTAAGAAACTGACTTCGGGCTTTCCTTTGCTTCTGCGGCCCGCGCCCTTCGCGGGCAGCCAAAGCAACTTGTTTGAGAAACCTAGCACTTGTAGTCCGTAGTG
IHM35	4	Ewg004e03	HL28	155272	C00029397	971	SC16.8	7239	CTGCTACGATGGCGTACG	CTTCTTACAGCACAACAAAGC	GTCTCATGAGTATCTTCAGC	CTGCTACGATGGCGTACGTGGATACAGCTTCTTACAGCACAACAAAGCAGACTGACAGCTGCCCATGCCgctgctgcTTGTGTGCCAATCCGCAGTAGTGAGGGCCTAGGAGCTGAAGATACTCATGAGAC
IHM35	5	Ewg024d05	HL28	189254	C00029671	986	SC16.8	5100	GATGCCTGGGACGCATCG	CAAAGTTAACACCAATAGTTGC	CAATGTTTCACTTCGAACCG	GATGCCTGGGACGCATCGCCAAAGTTAACACCAATAGTTGCATCGCAGCTCACTGTATTTTGGCGGGCTGGTGCGAAGTCTGCAGTCGAGAAGGTCAGTGCAGCTAAAAGTGGAAACGGTTCGAAGTGAAACATTG
IHM35	6	Ewg005f10	HL28	224198	C00029404	40772	SC16.7	40371	CACCATTTCTTAGTCTCAGC	GTTGGCCATGTGCACAAGC	GAGTCTTTCCTACATGAAGG	CACCATTTCTTAGTCTCAGCTAGCCAGGCCGGTTGGCCATGTGCACAAGCGAGCGAGCACTGGCTACAGAACGGCCCCTTAGGGGCCCCTGTGATACTTCTGAGTCGCCAGGCAGGGACCTTCATGTAGGAAAGACTC
IHM35	7	Ewg005b03	HL28	281606	C00028663	4470	SC16.1	35704	CAGAATGAAAGCTTGGATGC	GTGCAGGGAACGTACACG	CACGAAAAGACGAATGTTGC	CAGAATGAAAGCTTGGATGCGTGCAGTAGGGTGCAGGGAACGTACACGGTTTATCTGTGATTTGAGATTGTTCCAACGTGGGCGAAGTTTGTAGTCAGACTGTCGAGGAGCTAATGCACGCATCGCAACATTCGTCTTTTCGTG
IHM35	8	Ewg016e07	HL28	360646	C00028663	31771	SC16.1	8402	GACATCACAATCCGATGAGG	GAGCATGATACATGATGTGC	GAACTGCAATACCGGTATCC	GACATCACAATCCGATGAGGAGACCCACTGAGCATGATACATGATGTGCCGCATCATCATCTCTTCGCGGTATCAGTAGGATGCTGAAGAGAAGCATGCCACGTAAATACGTCTTTGCTGGATACCGGTATTGCAGTTC
IHM36	1	Ewg022f04	HL47	0	C00016897	491	SC397.1	8201	GTTGCAAGTACTGCATGCG	GATCTGGGTTTCTAGGATGC	CACTTCGAGTCCTTAACAGC	GTTGCAAGTACTGCATGCGGGCGATCTGGGTTTCTAGGATGCCAGTAGCAGCAAAAAAAGAGGCTTAAAAGAATAAAAATAAATGGCTTTTTAATCTACAAGTAAGCGGTGAAGTGTCGCTGTTAAGGACTCGAAGTG
IHM36	2	Ewg010a06	HL47	113152	C00021203	16554	SC557.1	1612	GCATTCGTCTGTTGTTTCGG	GCTTGAGTCTCCTGTTGGC	GGCTGCTGCGCACTTGGG	GCATTCGTCTGTTGTTTCGGAAGTGCTTGAGTCTCCTGTTGGCGAAGAAGTAAATGAAAAGAGAAATAAAAAAAGATAAAAAAAGAGAAATGCAAAAAGCCAAAAAGACAGCCCAGCCCAAGTGCGCAGCAGCC
IHM36	3	Ewg019a10	HL47	217724	C00010518	10665	SC92.9	60217	CTAGATTACGCCAAAACTACC	CGTTCCCACAGTTTCTTACC	CATGCCTATGGAATCAAACC	CTAGATTACGCCAAAACTACCGAAGGGCTGTGGACCTCTTCGTTCCCACAGTTTCTTACCTATTGCTCCACTTGGCCTCCCACAATGCTTTACGCGTTTTGTCTAGATATATTAGCAATGTATCTGACGGGTTTGATTCCATAGGCATG
IHM36	4	Ewg005b11	HL47	258934	C00031708	1389	SC92.9	40564	CTGGTAATGTAGAGTGTTCG	CTGTCGATTACATATGTGAGC	CCTTGTCAAAAGTAGACAGC	CTGGTAATGTAGAGTGTTCGTGATCCTGTCGATTACATATGTGAGCCAGGAGTAGACTGGCAAAATCGTGGTCGTGTCGCTTACATGTGTGAGCCAGGAGTAGACCAGCAAAAATGAGAAAGATACTTCATAGCTGTCTACTTTTGACAAGG
IHM36	5	Ewg025b04	HL47	350610	C00030674	1453	SC1045.1	1458	CAGCCGTGTTTGTTCCGG	CGGTTCACACCGAACACG	GGGCAAAAGACTGAGAAGG	CAGCCGTGTTTGTTCCGGTGTATGTACACCGGTTCACACCGAACACGAATTCAAAAATGCCAAAAAAGATCAATTTTTAGCAAAACTTTATTTCTTTTTTGATTTAAAAGACTTAATAAAGCTCCTTCTCAGTCTTTTGCCC
IHM37	1	Ewg002d08	HL29	0	C00029308	104884	SC42.5	181759	GGAAGTGAATCAGTCTTCGG	CAGATTGTTTTGGAGACTGC	GAAACATCTACACAGTGTGC	GGAAGTGAATCAGTCTTCGGCGCCTCCATAACTGCAATCAGATTGTTTTGGAGACTGCTCTCTGTGTGTGAGTTGGTCTCGGGAGCGGCACGGGCAACCCAGGAGAagcagcCAGAGCAGGCGGGGCGTTACCCACTAACAGGCACACTGTGTAGATGTTTC
IHM37	2	Ewg006e05	HL29	70070	C00028593	888	SC42.5	184246	GCCTTGTGCTCATATCTCC	CATCCATGGCAGTAAGAACC	GAATGGGTAGATTGTCTACG	GCCTTGTGCTCATATCTCCTTTTGCATCCATGGCAGTAAGAACCTCTGTCACAGACGATTACAGGCAGCTAGCGGCCGATCGCTCATACCAGGTTCTATTCCAGGTAGCCGTAGACAATCTACCCATTC
IHM37	3	Ewg014d02	HL29	138216	C00029308	4920	SC42.5	81795	CCATTCTTGAAGATCTGTCC	GTAGCTTGAGATTGTTTCGG	GTTGAAGGACTGTGATTTGG	CCATTCTTGAAGATCTGTCCTGTAGCTTGAGATTGTTTCGGAGTAGTAGTTTCGGTACCGCATTTAGAGGCAGAGACACAACTTTGTAGAAGTATTATGGCTCCAAATCACAGTCCTTCAAC
IHM37	4	Ewg018c10	HL29	170248	C00020914	21123	SC42.5	16345	CCTCTCCAAATCTTTTGAGC	CTAGCGTGCACGTGTTCG	CCAACAAGGTCTCACATGC	CCTCTCCAAATCTTTTGAGCTAAATGCATTCTCGCACTAGCGTGCACGTGTTCGCATAGTTTGCACTGTGCCTTATAATTATACTACTTGCGGGAGTAGATCCCGTTTCCGGTATGTACGAGCATGTGAGACCTTGTTGG
IHM37	5	Ewg015d04	HL29	210574	C00029346	60269	SC42.5	40827	GTGCAGCTCTTAGTACTGC	CTTTGTTGCTGCTTAGTTCG	GAACAAAGACCACGAAATGC	GTGCAGCTCTTAGTACTGCTATCACTTTGTTGCTGCTTAGTTCGCTGTTACTGTCTCGCCAGTGGCAACCGGTATTCCAgctgctgcTTTCAAAGCGCTTCGGCATTTCGTGGTCTTTGTTC
IHM37	6	Ewg008c03	HL29	225446	C00020914	3074	SC42.5	34394	CATGAGGTCAAGGATATGGC	CGTTTGTGATTCCACGTAGG	CTCACATGACAGCAAAGCC	CATGAGGTCAAGGATATGGCGTGCTCGTTTGTGATTCCACGTAGGTGGCGATGCAGTGGCACTATGGGCATGCGGTAATACGTAGCAGTGTGTGTGGGGCTTGATACTGGATTGTGTGGCTTTGCTGTCATGTGAG
IHM37	7	Ewg004d12	HL29	246220	C00029369	59745	SC81.1	106485	CATTCCACCGTACTTTAGCC	CCGTTAACAATTGACTCTGC	CGTATTGGATGTATCTACGG	CATTCCACCGTACTTTAGCCAACTCCGTTAACAATTGACTCTGCGACATTGTTTTGTCAAACCGCTCCAAAAGCCTGCGCTGTACTCTCGCCCAGTTGCTTAGGTCGATAGTTCTCCGTAGATACATCCAATACG
IHM37	8	Ewg024e12	HL29	322686	C00031059	865	SC1258.1	1091	CAAGAAGAAGAAGAACTTCCC	CACAAACCCTTGACGAAGC	CATTGCCATGATCTTCTTCG	CAAGAAGAAGAAGAACTTCCCGAGGGTTTAAAACACAAACCCTTGACGAAGCTAAATGACCACAGAGATCTTGTTAATAAAGTCAATCGCGTAAAAGAAACCATTCAAGTCATCGAAAACTCGAAGAAGATCATGGCAATG
IHM38	1	Ewg011h08	HL56	0	C00030507	11121	SC250.1	2412	CTCACTTCTTTGCCTGTCG	GGGTTTAGAGAAGCCAACG	CCTTTCGAACTTTCAACTCC	CTCACTTCTTTGCCTGTCGGGACCCCACAAATTAGGGTTTAGAGAAGCCAACGGCAAGGGTTTAGAAGCGCTGGAAGCAATTCCTCCCCACTCGAAGTGTACAGACAGCTGAGCAAAAGGCCGGCCTTCGCGGAGTTGAAAGTTCGAAAGG
IHM38	2	Ewg023b03	HL56	127270	C00011340	4550	SC93.1	12968	CGACAATGGACGGAGAAGG	GAAACAAGTGAATTGCTTGCG	GCAAATGAATTCAAGAATGTCG	CGACAATGGACGGAGAAGGAGAAACAAGTGAATTGCTTGCGAGTTTCCGTCATTTTCCTGAGTCAGGTCTCGCCGCGTTTCAGGTGTATCTGCAGCTCTTGAACAATGCGTACTCGACATTCTTGAATTCATTTGC
IHM38	3	Ewg014c04	HL56	195390	C00028763	6844	SC93.4	4148	GATTCAATGGATCTGCATCC	CTCTTTTGCGACAAAGATACG	CACTCACATGTTCAACATCG	GATTCAATGGATCTGCATCCACTCTTTTGCGACAAAGATACGGATCGAAGGTCCAATCTCCCCTCAGCAATCGATGATAGCCCAAAGTGTACGAACTTACAGTTCTACGCGATGTTGAACATGTGAGTG
IHM38	4	Ewg022a12	HL56	318292	C00020606	1163	SC770.1	487	CTTCAGGAACTGCTAAGTGG	GAGCAGGAACTTGAACAGC	CGCAAACCGGAACAACTCG	CTTCAGGAACTGCTAAGTGGCTCCCAGGGTGTCAGTCTGGGAGCAGGAACTTGAACAGCGGTGGCAAACGGCAACTAAGGACGCAGAAAAAGGGAAATTCCACTTAATCGCCGAGAAATATGAAAGTAAAATGAGGAACTCGAGTTGTTCCGGTTTGCG
IHM38	5	Ewg002h04	Singleton: joined by contig	0	C00028763	120232	SC93.4	117536	GTTCGCTCTTTTCATTCTGG	GACTTGAAAGAGGAAACAGG	GAAACAAATGAATGTGGAATGG	GTTCGCTCTTTTCATTCTGGAAGACTTGAAAGAGGAAACAGGCTAAAAGTGGCTGCGAGACGCTGCCTGGCACGGCAGCGGCGAGACGACAAGCACCATTAAGCTGGTCCATTCCACATTCATTTGTTTC
IHM39	1	Ewg007d12	HL38	0	C00030728	3454	SC240.1	793	GCTTCGGTTTCTTGAAAGGC	CGAAACGCCAGCTTCTAGG	GTTCAGATGATTCAATTCACG	GCTTCGGTTTCTTGAAAGGCCAAAGTCCCGAAACGCCAGCTTCTAGGAAACTAAATATACGATTAACAGAATCCACTTTACAATAATTTGAATTAATTCAATTTGAGCACCAATTTGGATTATTTGAACGTGAATTGAATCATCTGAAC
IHM39	2	Ewg004d10	HL38	104208	C00021041	54738	not uniquely mapped	N/A	CTTGTATTCGTTGCTGTTCC	CACAATCATCTGGCATTTGG	GCCAACAACAAGTGAAGCG	CTTGTATTCGTTGCTGTTCCTGCCCTTGGGTGTTGATGGCACAATCATCTGGCATTTGGAATTTACCTTTACGTACACCGCTGCACTTGTtgctgcagcaTCCCGTTCctgctgGGACCTACACCGCTTCACTTGTTGTTGGC
IHM39	3	Ewg002e07	HL38	184262	C00029359	495	SC109.2	31088	GACGAGTTCCGAAAACACC	CTTTCGATCAAACACCATCC	CGGATTTCTCGTCGAAAAGG	GACGAGTTCCGAAAACACCCCGGGGTCGCTTTCGATCAAACACCATCCGGAGTAGTCGGCGGCCATTTTCGACGTGATCTGCACTTTAAAAAGGAAAAATAATCTGAAATTCGAGTTTATTTCTCCTTTTCGACGAGAAATCCG
IHM39	4	Ewg004d09	HL38	220064	C00021041	1341	not uniquely mapped	N/A	CATCTTGCTGAGGGAATCG	CATGACAAGGATCGACTCG	CTCCAACAGTTGCTCATCC	CATCTTGCTGAGGGAATCGACCATGACAAGGATCGACTCGCGCCCTGTCGTTGTAAGGGGAAGATCTGTGGTGAAATCGAGGCTCACGTGCGCCCATCGACGAGAAGGGATGAGCAACTGTTGGAG
IHM39	5	Ewg024h02	HL38	287248	C00030712	1999	SC109.6	13235	GTTCCCACGTACATACACC	CATGATCTTGTTTGCAAATGC	CTTTCCTTTTCTGCGCATGG	GTTCCCACGTACATACACCCGAagcagcGCTGGATGTTTTCCGGATTTAGCTCATGATCTTGTTTGCAAATGCTTTTCAAATGATTTTATTTGCCATTTAATCATTTATTTCGAAAGTAGGGGATGCTACCATGCGCAGAAAAGGAAAG
IHM39	6	Ewg013a10	HL38	316914	C00010826	8956	SC109.6	3577	CGGAAAAGTGGAAATGCGC	GCTGTACGTACACCTCAGC	CTCGTATACTTCTCAGTTGG	CGGAAAAGTGGAAATGCGCTGCCGGCGCGAGCTGTACGTACACCTCAGCGCTGTCCACCGGCGCTGCGAATCCGAATTTATTTTCATTTCTTTTAAATGAACGCCAACTGAGAAGTATACGAG
IHM40	1	Ewg019a05	HL14	0	C00031275	5395	SC5.12	58918	CGTACGACAGAACTGCGG	CGGAAAGCTTCAACTTTGCC	CTGTTGCCCATATCACTTGC	CGTACGACAGAACTGCGGAGTTtgctgctgCAGCGGAAAGCTTCAACTTTGCCGCCAGCCCGCCTGCTGCAGACCTTCGCCAGCCCTTCTCTGATGCAGATAAAAACTTCAACTTAATTGCAAGTGATATGGGCAACAG
IHM40	2	Ewg005a06	HL14	28964	C00015855	40949	SC5.12	40975	GTTAGCTGAAACGGTTGGG	GTAGTCGACGTACTGTTGG	CTACAAGTGTACCAAGATGG	GTTAGCTGAAACGGTTGGGCTGTAGTCGACGTACTGTTGGAGAAATACAGAATTACATTTCGACAGCTTTCACCTTGTTGCGCTGCACACTGCTGACATGGTTTCTTCcagcagTCCATCTTGGTACACTTGTAG
IHM40	3	Ewg008h12	HL14	36114	C00031275	18153	SC5.12	46161	GCAGTGCCAAAGGTATACC	CTACAAAGTGTCTAGCTACC	GTGCTCTGCAAGACAAGCG	GCAGTGCCAAAGGTATACCTTAGAACCTACAAAGTGTCTAGCTACCGCTGGTCGCGAGGAACGTGCACAGGTCGAATTTACGCACCAAATCCGAAGATcagcagTGGCCCGAGTACGACCGCTTGTCTTGCAGAGCAC
IHM40	4	Ewg016c10	HL14	82056	C00015855	2874	SC5.12	2900	GTTTCTTTTGAATAGGTAGGC	GTCTTCTGTGCAGATTCTCC	CTACGATTACATGTAACTTACG	GTTTCTTTTGAATAGGTAGGCAGTCTTCTGTGCAGATTCTCCGATTAAAGTTCCAGAGACAGCCTGTAGTAGTGTATACGAACCAGACCCCTgcagcaTGAGGCGAGACGCCGTAAGTTACATGTAATCGTAG
IHM40	5	Ewg013a05	HL14	92898	C00011782	10462	SC5.11	107636	GGACAGAGTATACTTACAGG	CTTCAGAAGTGAGGGAACG	CAACCATCCAGCGTTTAGG	GGACAGAGTATACTTACAGGTCTGAAGGGGTGCTATTTCTTCAGAAGTGAGGGAACGCATAGGCGACTGCATAcagcagcCAAAATTACCCGCTACGGATTCTTTTATTCTATAAAACGCGGTGATCACACTTTGTCCTAAACGCTGGATGGTTG
IHM40	6	Ewg022h11	HL14	113438	C00014033	5614	SC5.11	91030	CTTCGTTCGAAGCCTACCC	CATCAACCTGTTGCACTCC	CATGAAGCCATCGTGTTGC	CTTCGTTCGAAGCCTACCCGCCATCAACCTGTTGCACTCCCTACACCTTATCCGTTTCTGGCGAAATTATCTTTCCTCCAATTTGGTACCAGATGAGAGATCCAATTGTGTTCTAAGCAACACGATGGCTTCATG
IHM40	7	Ewg005e01	HL14	140322	C00020918	1439	not uniquely mapped	N/A	GACAAAAGTCGGAGAAAACG	CACACGGAAATCTCCAAGC	GAAAGCCTGTCTCTTCAGC	GACAAAAGTCGGAGAAAACGCCACCAGTCCACACGGAAATCTCCAAGCCATGCAACCATGTTCTTCGCGATGCGCAATTACTTCATAAGACGGCAATCTCTAAAAACCTGTCAGTCGCTGAAGAGACAGGCTTTC
IHM40	8	Ewg005e02	HL14	196482	C00020918	39853	SC5.11	43938	CATTGCTGAACAGAAACTGC	GAGAAAGCTTCTCTATTCGC	GGTGATGTTGATCTTGATGC	CATTGCTGAACAGAAACTGCTCTCGGAGAAAGCTTCTCTATTCGCAGCTCGCAACTACTTCCCAGGAGAGTCTATCACTCGTCCACGACGTGTGTGATGCTTCTAGTTTGGATACAGTGCGCACTGCATCAAGATCAACATCACC
IHM40	9	Ewg007a06	HL14	208442	C00010310	6205	SC5.11	36759	CTTTGCAACTGCACTAAGGC	CTGTAGACTGCTGAACATGG	GCACAAATGGTTACATGACG	CTTTGCAACTGCACTAAGGCTGGCTTCTGTAGACTGCTGAACATGGTGACCTGAACACAATCcagcagAAGCGCGTTGGCCGCCGCTTGGGGTCCGCTGGGCGGTGTTTCGTCATGTAACCATTTGTGC
IHM40	10	Ewg007a07	HL14	215254	C00010310	21571	SC5.11	21394	GACTGCTCGTCACATAACG	GTAGCTACAGTATTCCAAGC	GCATTCTGTGGATCACTTCG	GACTGCTCGTCACATAACGTATGTAGCTACAGTATTCCAAGCCTACACATGAGCACGTGGTGGACTACTGCATGGGCTGACAGTCGGAGGTGCTCTTCTTATCTTGACAATCACTTCGAAGTGATCCACAGAATGC
IHM40	11	Ewg007b03	HL14	264888	C00014218	6409	SC5.10	7885	GATCCCAAGTGTGATGTGG	GTTCTGATGTAAGGGTTTGG	CAAACTCGAACATGAAACCG	GATCCCAAGTGTGATGTGGAAGTTCTGATGTAAGGGTTTGGGCTTATACCCGAGGGGTTAGGGTTTAATTGAATCTTCGGCATTTAAATCTGAGGTTTAGGATTTGGAGTTGAAAGTTTGCGGTTTCATGTTCGAGTTTG
IHM40	12	Ewg008a04	HL14	302406	C00000628	22543	SC5.9	25463	CTACCAGAACAATCTAGTAGG	CAAAGCATCATCAAGTAATGC	CGTACTTGAGCGTTTCAAGG	CTACCAGAACAATCTAGTAGGGGTGTTTGCGCAAAGCATCATCAAGTAATGCCCCCCCTAATTTGTACGCGTTATTCGCAGAACGTGTAGGAATTCACTTTGCACTATCCGCAATTCCTTGAAACGCTCAAGTACG
IHM40	13	Ewg008a03	HL14	310440	C00000628	2539	SC5.9	5459	GGATATGCTTCTTCAGTTTGC	CGTTCGTAGATTGTTACAGG	GAAACACCATTCCTGCTTCC	GGATATGCTTCTTCAGTTTGCGCAGGCGTTCGTAGATTGTTACAGGAGTGACGTGTTCTCAACATCCGGGATACGAATGAATTTGCCAAACATTTGTTCGTCACATTCTAGGGTGTCGGGAAGCAGGAATGGTGTTTC
IHM41	1	Ewg003b11	HL37	0	C00020260	3096	SC5.5	9779	GAGAAGTTGCAACGATCAGG	GCTGTAGAGCATCTGTTGC	GTACCCGAAAAGTCTCTGC	GAGAAGTTGCAACGATCAGGCCCCCAGCTGTAGAGCATCTGTTGCTTTGTCCAGTATGTTCTGTtgctgcCGCTTgcagcaCACACCAGGCTCTGTCTTAAGAAGAACATATCTAGCCGAGTGGCAGAGACTTTTCGGGTAC
IHM41	2	Ewg003b12	HL37	93704	C00020260	63870	SC5.5	70553	CCCTTGGATATGCAATGTCG	GTGTCTAGCGTCTCAACCC	CTGAACTCACAAACGAAAGG	CCCTTGGATATGCAATGTCGCATTTTGTGTCTAGCGTCTCAACCCCGTTGGTCCGGAATAGAAGACTTGGCTACTACAATACTTAAAAGTTCAAGTTTAGGGTTAAGGGTTGACATACCTTTCGTTTGTGAGTTCAG
IHM41	3	Ewg004c11	HL37	107978	C00020261	1247	SC5.5	73897	CAACAAATGCTGGAAAGTCC	CACGAATACGCCAGACAGC	GTGGAATTCAAGGCATGCG	CAACAAATGCTGGAAAGTCCTCCACACGAATACGCCAGACAGCCTGATATGCAAGAACCCACAACCCTACAGGCCATCATCAACGTAGTCCTACATCACAGACGCCAGAAACGCATGCCTTGAATTCCAC
IHM41	4	Ewg004d01	HL37	145236	C00028755	1835	SC5.5	131254	GTTGGAAGCAATGGGTATGG	CTACTGCCTAGACAGATGC	GTCTGTATCGTTTTGCAAGG	GTTGGAAGCAATGGGTATGGGAAGGCTACTGCCTAGACAGATGCCCTGGGCATTAGCCTGGAGAAAAAGGATGGGGAGTTGAACCTACGGTGAAATGAAGTGATCCGCTTGCAGCCTCCTTGCAAAACGATACAGAC
IHM41	5	Ewg004d02	HL37	212082	C00028755	59602	SC5.5	189021	GTACAGCAAGCACTTAGCG	GCTCAAACAGCAAGCTTTCC	CCAAATGGCATTAGAGAAGG	GTACAGCAAGCACTTAGCGCTCAACTGCGAGCTCAAACAGCAAGCTTTCCCACTCATCTCCAAACTCTAATTTTTAAATATTATCTTTTGTTTTTATAGCACCTCCGATCCCTTCTCTAATGCCATTTGG
IHM41	6	Ewg017f05	HL37	291408	C00028585	25351	SC5.8	5450	GACGAAGGCCTGCAAACC	GGACTTGATGAGTTCTGTCC	GGTCTTGGAAGATGATTTGG	GACGAAGGCCTGCAAACCCTCCATTTCGGACTTGATGAGTTCTGTCCGAGTTCTTCTTAAGGCCTCGCTCGTTtgctgcAgctgctgcTGCAGATGTTCCAAATCATCTTCCAAGACC
IHM42	1	Ewg021h04	HL60	0	C00031549	4438	SC297.1	3902	GTTCGAAGAAATCTGAATTGG	GCAAAGTGCAAGATGAAAGC	CTTCGCGTCTCAGAGTGC	GTTCGAAGAAATCTGAATTGGGGAAAGCTTTGAATTGGGGAATTTGCAAAGTGCAAGATGAAAGCACTTTTTCACTTTTTTGCAATTCTTGAAATTTGCGTTTCTGCACGCACCAGCGCCACTCGTTTGTTGATGCACTCTGAGACGCGAAG
IHM42	2	Ewg016c08	HL60	87438	C00031708	36017	SC92.9	5888	GAAAGTCTTCGTCTTCTTCG	CTCCAAACATTCAAATGAGC	GTGAACGAGAAGCTTCTGG	GAAAGTCTTCGTCTTCTTCGTCTTCGCCGATATCTCCATATCTCCAAACATTCAAATGAGCTTTTCGGGCCTTTTGCTCTTcagcagcaAATCGAGAAAAGTATCGGCAgctgctCTTCCGGTCcagcagcGCTAAACCCATCCCCAGAAGCTTCTCGTTCAC
IHM42	3	Ewg018b12	HL60	183976	C00031801	3379	SC92.1	17995	GTGCAAGAACTGGAAACCC	GCGAAACTCCTTTCTTTTCG	CACAAAAGAGCCATCTTTGG	GTGCAAGAACTGGAAACCCCCGCGAAACTCCTTTCTTTTCGAAACTTCAAACGCAATTTGCATTTCATTTGCTAAATTAGCACTCTAGAAAGAAACGGGAAGCCAAAGATGGCTCTTTTGTG
IHM42	4	Ewg008b02	HL60	276120	C00031801	24470	SC77.1	3746	GAGCATTTCAATGTAAGTGG	CAGCTTGTGCAGAGAAAGG	GTTGCTGCACAACAAGAAGG	GAGCATTTCAATGTAAGTGGTGATGGCGCTGACAGCTTGTGCAGAGAAAGGGACCTGAATTCAAACAGCAAAGAAGAGTCAATTCATTAGGGTTTAGAAtttagggtttagggtttGGCCTTCTTGTTGTGCAGCAAC
IHM43	1	Ewg023a12	HL39	0	C00031575	1846	SC37.7	2082	GCCTACCTGGGAGCATGC	GACTTTGAGCTTTTCCAAACC	GGCTTTCACTACGAGATGG	GCCTACCTGGGAGCATGCAGAGACTTTGAGCTTTTCCAAACCTTTTTCAATTTCAAATTAATTGTTTTAAGGGCTGCTGAGTGCAGCCGTAAAGTTACGAAGTTTCCCATCTCGTAGTGAAAGCC
IHM43	2	Ewg016a05	HL39	28132	C00030510	42665	SC37.5	13769	CTTCTGGTGTTCCCGTAGC	CCTTAAGCAAATGTTTGTTCC	GGTGTGGTGTGGAATAGCC	CTTCTGGTGTTCCCGTAGCTCCTTAAGCAAATGTTTGTTCCATCTGAGTGCTGAGTCTGCCTGTGCTACTTGAGGCGGCTAGCATATGCTACCTAGATGCTATTTGGTATTGTGTGGGCTATTCCACACCACACC
IHM43	3	Ewg024a04	HL39	103662	C00030621	23154	SC37.10	21944	CCCTAAGCTTGAAGACTGC	CTGCTCTTGTTGGCATTCC	GATCTGAAAAGATGTTCTTCC	CCCTAAGCTTGAAGACTGCCTTTCTGCTCTTGTTGGCATTCCGATGACTCACCAGGTGCATTTTATTACTTTCTTTAGTCGTCGCTTTCAGTGCCTAAGGAAGAACATCTTTTCAGATC
IHM43	4	Ewg012c02	HL39	219154	C00031562	10545	SC37.11	9276	GAGAAGCACAAAAGGTAGGG	CGTCTGTGGTGTAAACTCG	GTTGGGGTGTACGTACAGG	GAGAAGCACAAAAGGTAGGGCCTGACGTCTGTGGTGTAAACTCGAAATAATAAAAGTGCTAAAGAAGAATTAAAAACCAAAAACTCGAAAGTCGCGTCTTCGTCCCCCCACCTGTACGTACACCCCAAC
IHM43	5	Ewg014b12	HL39	273806	C00030621	135015	SC37.10	133808	CTGTAAACCGATTTCTCACC	CGCTAGGTATTCTTGTCTCC	CTCCATGTGGCATTTCTGG	CTGTAAACCGATTTCTCACCAACCGCTAGGTATTCTTGTCTCCATGCGCCCATTCTGCACCCAGAATTGAAGCACCAGCGTGGCCATGCCCCTCAGCCCTTGCTGGCGTCCTTCCAGAAATGCCACATGGAG
IHM44	1	Ewg003d07	HL30	0	C00029360	147	SC5.1	111208	GGAGAGGAATGATATCTCC	GACAGAAGCATTGGTGAGG	CAAAGAAGTCAAGACTCTCG	GGAGAGGAATGATATCTCCGGtgctgctgCTGACAGAAGCATTGGTGAGGGCTATTTGGTATTTGAGTTCTTTTGGAGAAATGTTTtgctgcAGAAGTTCTCTCCATTTGCCGGAGTCCGCGAGAGTCTTGACTTCTTTG
IHM44	2	Ewg007c08	HL30	28600	C00020778	26391	SC75.1	22672	CGACAACAATGTACTATGCG	GTTTCAGTGGCAAGAAATGC	CAACTTGCGTAACGAGAGG	CGACAACAATGTACTATGCGTTCTGTTTCAGTGGCAAGAAATGCCTTGCACGGAATTACGCATAGATAGGTGCTGCCCATCACCTGGTCAGTCCGTGCCGACTTATGGAACCTCTCGTTACGCAAGTTG
IHM44	3	Ewg003d08	HL30	45006	C00029360	78685	SC5.1	32711	CTTCAGAGACACCTGATGC	CACCTTTCTCTAAAGCATGC	GAATCAAACGTCCACAAATGC	CTTCAGAGACACCTGATGCACGTATCACCTTTCTCTAAAGCATGCTAAAACAGCCCGCACGGGAAGACTCAGACAGAAGACTCAGACAGAATCTACGCTCCTTTTGAAAACATCAGGCATTTGTGGACGTTTGATTC
IHM44	4	Ewg008h05	HL30	73840	C00016856	134	SC75.1	23307	CGAAGCTTGGAATTGTTACC	GCTGTAACTTGTCTCAAGGC	GAGTGCTAAGGGCTAAAGG	CGAAGCTTGGAATTGTTACCTGTACAGTAGGACTCCGCTGTAACTTGTCTCAAGGCGCCATGCTCCGGTGGTTTTTGGCACAGCCAAGACGACCCCTTGCTTTTCCCGGACAGAGCAGTTGTCTGCACCTTTAGCCCTTAGCACTC
IHM44	5	Ewg017g09	HL30	86476	C00020778	11139	SC75.1	7420	GCAAGCACTTTCATGTTTCC	GGAAGGTCACCAACATAGG	GCACAAGCTCTCCAAATCG	GCAAGCACTTTCATGTTTCCTCCGTGGAAGGTCACCAACATAGGAGTACTTCGGACGGCGGAAGCTGGTGAGATCCTGCAAGCCCATTAGTCATGGCGCTGCACAATTGGTGCGATTTGGAGAGCTTGTGC
IHM44	6	Ewg002b05	HL30	108602	C00029623	402	SC75.1	44734	CAACGCATCTGAAAAGATGG	GTCAAACGTACCGAAGAGG	GGACTTCAGGTGTATGTGC	CAACGCATCTGAAAAGATGGCCACAGGGTCAAACGTACCGAAGAGGACGAACTCGCTAAGTGAGAAGTCTCAAATGCACTCCAGAGCCCTTTCCTACGCTCAGTTCTCACCTCTCGCACATACACCTGAAGTCC
IHM44	7	Ewg018h07	HL30	115830	C00016856	17386	SC75.1	40559	GTCAGCCTTACACTACTCG	GTCTGTTCATCAGCACTCG	GAATCACTCCTGTCCTTCG	GTCAGCCTTACACTACTCGTTGTCTGTTCATCAGCACTCGTATCTTTTCACGTAACTagcagcagAAGAGTGTGGGCTCTGCCGTTTACCCTGTAGTTCGGAAAAGAGAATGGCGAAGGACAGGAGTGATTC
IHM44	8	Ewg027a12	HL30	234416	C00029623	104610	SC75.1	148941	GTTTGGCAGGAATGCAATGC	GTGGAAGGAGAAGAGTACG	GCACTGTCCACTTTGTTACC	GTTTGGCAGGAATGCAATGCAGTGGAAGGAGAAGAGTACGCACTAACTCATGTAGAAACACTGAAGGAGGCAAGGGAAGCGCAGCCTCAGGGACTTTACATACGTGGTAACAAAGTGGACAGTGC
IHM45	1	Ewg025b05	HL52	0	C00012008	1171	SC14.6	102326	CTGGTTTCCAACTGAAGCC	GGACTCCTGGCTTTTCCC	GAAGAAACTGAAACTGTATGC	CTGGTTTCCAACTGAAGCCTTTGCTACTGTTGAGGGACTCCTGGCTTTTCCCCTTGACctgctgctACAGCGCAGGGCTGCAgctgctgcCATAgctgctCGGTTTGTtgctgcAGCTCCGCGGGCATCCTGAGAGGGGCATACAGTTTCAGTTTCTTC
IHM45	2	Ewg002a04	HL52	40274	C00020811	94834	SC14.6	100303	CCGAACAGAAGAAGCTTGC	CAGTGATGCATCGTTCTGC	CTTTGTCGCGTCCATCTGC	CCGAACAGAAGAAGCTTGCATCCAGTGATGCATCGTTCTGCAGAagcagcTGACCAGGGACGTACCAGGGCAAGGTCAGCAATTAGTCGCCGCACAGAACGAAGACACCCGGCAGATGGACGCGACAAAG
IHM45	3	Ewg010f04	HL52	97656	C00029239	14378	SC14.7	14175	GAGACTCTCCATCATGTGG	CAAAGACAAACTTGGCATCG	GCTACTGGTTCGTGTGAGG	GAGACTCTCCATCATGTGGCCGTCCCCCACAAAGACAAACTTGGCATCGCCTCGGAACTTGTGGATAAAAGGCACTGCTTCTAAcagcagATCCGGACCCTTCTGGACCACCATCCTCCCTGTGAGCCTCACACGAACCAGTAGC
IHM45	4	Ewg025b12	HL52	212186	C00012079	181	SC1305.1	179	GATGTTTGAAAGCAAGAAACG	GGACAAGTCGAAGACTTTGG	CTCTTCGAAGAACGTAATGG	GATGTTTGAAAGCAAGAAACGGACAACTTCCATTTTGGACAAGTCGAAGACTTTGGCCTCCTCAACAACTCCCGAAGGGCCGCTCACGAAGTAGTTGTTGTCACCACCGTCCATGCAGCCCAGGCCATCCATTACGTTCTTCGAAGAG
IHM46	1	Ewg005d09	HL51	0	C00010586	727	SC49.4	38455	GTGTCAATCGAAGGTTTTGC	CAACAGGTTCAGCACAAGG	GCCTTTCAACGTTATCGCC	GTGTCAATCGAAGGTTTTGCTGTTGCGACAGGAGCCGTAGCAACAGGTTCAGCACAAGGCGGCTTATGCTTATCTTCTGTGCACGACTAGCCTAAATGTCGCGCTAAATAAAATCATTAAAGATGTGCCCGAGACGGCGATAACGTTGAAAGGC
IHM46	2	Ewg002e03	HL51	57668	C00029341	1737	SC49.4	40985	CCTACACTTAGATACTTGCG	GTGCAAAACGTGTCTCTGC	CAGACTTCACTGATGTTTCG	CCTACACTTAGATACTTGCGGTGCGTGCAAAACGTGTCTCTGCTAATCACGTGAGAGGTGGATGCATTTACTTCCAACAAGACGGTTTGAAAAGGTAAAATTTTCTGGTTTACGGGGACGAAACATCAGTGAAGTCTG
IHM46	3	Ewg024c03	HL51	174070	C00028467	1006	SC49.10	972	GTGAAACTCAACAGAAAGTGG	CCAGTCTAAGTCCTTGTCC	GAGCTGTATTCCCTTTTCCG	GTGAAACTCAACAGAAAGTGGCACACACCAGTCTAAGTCCTTGTCCAAAGTCTAATTTAAGTCCAAAATATGATTTATGATTTATGGTTTCTACAGAAAGCATTTGTAGAAGGAACGGAAAAGGGAATACAGCTC
IHM46	4	Ewg014b09	HL51	257374	C00029341	152046	SC49.4	191294	GTCAAAAGCTACAAGATATGC	CTCATCCACATCATACATGC	CTTCATGCTGTTGCTTGGG	GTCAAAAGCTACAAGATATGCTTGACGCTCATCCACATCATACATGCACTTCTTATTTCAGTTATTTTATAAGTTTCCAATGAAGAACTCACCTCACACACGCATGAATCGACAGCCGTCGCAAGAAGCTCCCCAAGCAACAGCATGAAG
IHM47	1	Ewg020h02	HL65	0	C00017965	6198	SC0.13	14665	CCATTGTTCATGTTTGAGTCG	GTCTGGAAGAAGAACTCTCC	GTTAGATTTCTTCAGAGAACC	CCATTGTTCATGTTTGAGTCGTAGTTGTGTCTGGAAGAAGAACTCTCCGTGGAGTCCTCTACTGCGGCATCTGCGCGTTTCGAACATGGTGCGCATGCCTCGATTTCTGTTTGGTTCTCTGAAGAAATCTAAC
IHM47	2	Ewg012h01	HL65	128518	C00028954	1214	SC231.1	2912	CGCAAGAGGCCAATCAGG	GGTTCATGCTAGGGTTTACG	CGAATTCTGCAGGTCTTCC	CGCAAGAGGCCAATCAGGGAAGGGTTCATGCTAGGGTTTACGGTTTAGGGTTTAGGGTTTTCGGCTTGCAGGCGGAAAGTAAATGAGCTGGAAGagcagcaAAAGGAAGACCTGCAGAATTCG
IHM47	3	Ewg012a04	HL65	252798	C00029017	6596	SC0.16	7308	GCTAGTGAATGGAACTCACG	GGATCTCTTTTGTCCAATCG	CACGATACTGAACCAAAAGG	GCTAGTGAATGGAACTCACGACTGTGGATCTCTTTTGTCCAATCGCGACGTAAATACAGTAGAGTTTGTCTTTTTCCGAAGTGGCTTTTTTGTTGGTTTCCTTTTGGTTCAGTATCGTG
IHM48	1	Ewg009d09	HL48	0	C00029243	1660	SC73.1	21766	GTCTTTTCCAGAGCTAATGG	CTGTTCATGAACACTGAAGC	CTTGTCGAGGGATGAGTCC	GTCTTTTCCAGAGCTAATGGGCCGCCTGTTCATGAACACTGAAGCAGAGCCGACTCACCCAGGCTCCTCCGGAAGCTATGCAGATCAGCGCGTTCTTCTTCTCGCTCCCGAATCCCTGGCTACTCCGGACTCATCCCTCGACAAG
IHM48	2	Ewg002a06	HL48	13000	C00020830	127250	SC73.1	24912	CCTTGGTTAGTATCATTGGG	GATCGATCACATGCATTAGC	GTCACATGACTCAGATTTGC	CCTTGGTTAGTATCATTGGGCCTGATCGATCACATGCATTAGCCAATATTACCTACGCTTTGAAACGGCCTGGTTCAACTGAATTGGAACTTACCTAGTGCCACGGGCTCTAACTGGCAAATCTGAGTCATGTGAC
IHM48	3	Ewg002a05	HL48	126308	C00020830	1727	SC73.2	121973	CATGGCGTTTGCACAAGCC	CAGATGTAGCAAACAGTAGC	CTTCAAGCGATGCTGTATGG	CATGGCGTTTGCACAAGCCTGCAGATGTAGCAAACAGTAGCTgcagcaTCGGGCTTTCTACTctgctgctgctgcTGTCAACGTAAAAGGAATagcagcGCCGGCACCATACAGCATCGCTTGAAG
IHM48	4	Ewg008f05	HL48	173394	C00031456	1367	SC73.2	125074	CAAGAAGGATGTGGAAAAGC	GTATGAACATGTAATCAAATGC	CTCTGTATTGTTGCTGTTCC	CAAGAAGGATGTGGAAAAGCAGATGCCCAGCAAGTATGAACATGTAATCAAATGCGAGCTAACCCGCAGGCAGCGCTGCCTCTATGACGAATTTCTTGGATCGCGAGCCGTCCAGGGGACACTGGAACAGCAACAATACAGAG
IHM48	5	Ewg018f11	HL48	247806	C00031456	14817	SC73.2	138524	GTCGTAGTCTTTGATGAAGC	GACTTTGGAAATGACTTCGG	CAAAGTGAAGAAACACATGCG	GTCGTAGTCTTTGATGAAGCGGGTGACTTTGGAAATGACTTCGGGAAACCTGAACGAGAACAGGCTCTGGATCCCGAGCATGTTCTTCACTATGTTCGCGTCCACAATGCGCATGTGTTTCTTCACTTTG
IHM49	1	Ewg025c04	HL40	0	C00014893	1132	SC4.9	21847	CATTTGCATTCTCGGGTTGC	GGAGATGTTGCTTTCTTGGG	CCTCTGGATACTCTTTCAGC	CATTTGCATTCTCGGGTTGCAGGAGATGTTGCTTTCTTGGGCTGTTCTGCGGAACAACTTTTTAATAAAAGTAAAGTAGACACTACAAGTAAAAAGCACACTTAGGATTTAGCTGAAAGAGTATCCAGAGG
IHM49	2	Ewg003h01	HL40	68692	C00028448	1829	SC4.9	92664	GTTGATAACACTGCTTCAGC	CTTCCTGTTGAGCTAGTGC	GAAAGCAACTGGGAAGACC	GTTGATAACACTGCTTCAGCTAAACTGCTTCCTGTTGAGCTAGTGCAGCTGGTCAAGTGtgctgctCCAGCCCGGAGATGTTCAAATTGCTAGTGCATGGCCAAGCCCCGAGTGGAGAGGTCTTCCCAGTTGCTTTC
IHM49	3	Ewg010d07	HL40	116948	C00018443	5348	SC169.1	11681	CTTACAGCTAGACACAGACC	CTCAAGGTACCATATGAACC	CTCATTTCGATGGCTCATGC	CTTACAGCTAGACACAGACCGTCCTCAAGGTACCATATGAACCCCTTTTGCGATTCGAATCTCCTTCTTGCACAAGGTCTGTATCCACTAGTTGCGCATTTGGCGTCGATTGTCGCATGAGCCATCGAAATGAG
IHM49	4	Ewg010d08	HL40	168402	C00018443	16016	SC169.1	19971	CCAACAATGTGTATCTAATGC	CCTGATAGAAAGTAGCATGC	GAAACGAGCTATCATCATGC	CCAACAATGTGTATCTAATGCTCCACCGAGAACACACTGCCTGATAGAAAGTAGCATGCATAGTATGTAGGGAAAATCATGTATGTAGCTAAACGATTCACGGAGCTCTTCCAAGTGTTCGCATGATGATAGCTCGTTTC
IHM49	5	Ewg023h12	HL40	233740	C00016851	3885	SC147.1	37977	GTCTGAAACACGCGAAACG	GAAACTCCGACTGCACAGC	CTTGACTTTCTAAGGTATACG	GTCTGAAACACGCGAAACGCAGAAACTCCGACTGCACAGCCGCGCCCGAATGGGCTCCGCACTGCTAGTATTGTAGCATTCAAATGGTTTAAAACAGTTGTCGCTATGCGTATACCTTAGAAAGTCAAG
IHM50	1	Ewg001f11	HL53	0	C00029639	6163	SC16.14	229735	TGCTGCAGTTTGGGTTTGC	TCTTGAAGTGTTGAACTTACG	CCATCTGGTGTACATACAGC	tgctgcAGTTTGGGTTTGCATTTTGTTGCTGgctgctgcTTGGGACTATAAATTTCGAAATAGACTTTCTTGAAGTGTTGAACTTACGGAATCAATTTTATCGTTTTACGTTGGAGAATAGAAATGCAAAGAAACCTAAACTGAGATCTTCTCAGCCGTTTGGCTGCAGAACAGAGACACAACCCGTGGGCTGTATGTACACCAGATGG
IHM50	2	Ewg026a09	HL53	109356	Chr13_EtMIC1	N/A	SC16.14	121688	GACTTCGTGAATTCTATGCC	CAGAGGACGTTCGTGTTGG	CATCTTGAAGACCGTAATGC	GACTTCGTGAATTCTATGCCGATTTCTCCAGAGGACGTTCGTGTTGGGTTAATCACTTTTGCAACCCGTTCCAAAGTTCGGTGGAACCTGAGTGATCCGAAGGCTACAAATCCTTCCTTGGCTATATCAGCAGCTAGATCTCTAAGCTATTCAACAGGCGTCACCTACACGCATTACGGTCTTCAAGATG
IHM50	3	Ewg026a10	HL53	133614	Chr13_EtMIC1	N/A	SC16.14	123923	CTGAGGTAGAAAAGGAGAGC	GTGAACAATCAGAGATGTGG	CTTGTTCAAGAAGCTATGCG	CTGAGGTAGAAAAGGAGAGCCTCATCAGTGCAGGTGAACAATCAGAGATGTGGGCATCCTAAATGGAAACGTCGCCGCCGCGGGTTTCGAAAAGGTGCGGATCTTGCATATCTGTGAACGAATTATTTACTAACATCGAGCTCCTTGACCTCCCGTTGGCAAATCATTTACCAAGCATCTCTGGCGCATAGCTTCTTGAACAAG
IHM50	4	Ewg001f12	HL53	231348	C00029639	235983	SC16.14	2372	CCATCTACGGGTGTAAAGC	GTTCCGTTTACTAGGTTTCG	GTCTTCGAAATGGAGAAGGC	CCATCTACGGGTGTAAAGCATGAAGCCAGTTCCGTTTACTAGGTTTCGTGAATATCTACAGCTTTGGCAGTAGTGAACTcagcagAGGAGGTCTCAAATACTGCAGTGGTTTGCTAACAAGAAGTGAGGGGTGGGGGCCTCACAGCGTTGGTGCAGCCTTCTCCATTTCGAAGAC
IHM51	1	Ewg007g06	HL58	0	C00030576	2552	SC122.4	27533	CATGCAGCTTCTTTGTCTCC	GCTTGCTAAACCGCAATCC	CAGAGTATTCAGTGTCAAGC	CATGCAGCTTCTTTGTCTCCTGACAGCTTGCTAAACCGCAATCCTTTGCATGATAAAACCACGACCGCAAGGAGTTTTACTGGGAAAACTCAGCTTGTAGAAGGCAACGCTTGACACTGAATACTCTG
IHM51	2	Ewg007g07	HL58	35750	C00030576	26540	SC122.4	51521	GGTTTCCAGCAATCTCATCC	CTTCCCCTTCTTGCTAAGG	CAATGATGACTCTTCCTTCC	GGTTTCCAGCAATCTCATCCTTTACTTCCCCTTCTTGCTAAGGCTAAGCCTTTCTGGGCTGGGCGCAGAGGTGCTTGAAGTAGCAGTATATGCATTACGCTGGGTGGCAGGAAGGAAGAGTCATCATTG
IHM51	3	Ewg017e12	HL58	95030	C00031244	756	SC122.4	53985	CAGATGACTACATTTGAACGC	GGTGAAATGATGCGTATTGC	GTTGGTCCTTATCCACTGG	CAGATGACTACATTTGAACGCTTTGTGCGGTGAAATGATGCGTATTGCAGAGGCGCTTCTTCGGCTCCGATCATTGTCCCGTTTTGCTGCGGCTCTCCGAGGCAGATTTTCGATCACGTTTTCCCAGTGGATAAGGACCAAC
IHM51	4	Ewg011a04	HL58	231192	C00005809	3645	SC68.2	21344	GAAAGGGTCTGCAAAGTGC	CTGGTAAGGCTTGTCTAGG	CAAGCCTGCCTCCCTAGG	GAAAGGGTCTGCAAAGTGCTCTAAAAGCGCTCTGGTAAGGCTTGTCTAGGGCGTCTTACAAAGGAACCTTATTCCCATTCCGAGTAACATTCTATCGGAGAATTAAGAGTGAGTTAGGACGAAACGGACCTAGGGAGGCAGGCTTG
IHM52	1	Ewg010c05	HL42	0	C00030477	4252	SC328.1	4173	GAACTGGAGGGTTTTGAGG	CCCAACTTCAAATCAAATGCG	CATTTCAGTTGTACAGACACC	GAACTGGAGGGTTTTGAGGGGAAAAATGGAGAAGTTGAGCGCCAAATGAAGAAACTAAAACACAAAAAACAAAAGCCCAACTTCAAATCAAATGCGCATCCCCCGGAGGCGCCAAAGCACTCCTTGGACCCCCAGGTGCGTCGAGGTGTCTGTACAACTGAAATG
IHM52	2	Ewg025b08	HL42	62504	C00001923	852	SC904.1	895	CAGACAGACCAGCCTAGC	CACCTCAGTTTTCAAGTTTCC	GCAAAACTTCAACAAGTTTCC	CAGACAGACCAGCCTAGCCTGCAGCCGTGCGGTGTCTGTACACCTCAGTTTTCAAGTTTCCATCTTGAAATTGAACGAATTCAAACTTTTAAAAACAGATTCTTTTGGATTCGAAAGGAAACTTGTTGAAGTTTTGC
IHM52	3	Ewg019f06	HL42	107952	C00021309	7427	SC118.9	6808	CTTTCCAGTGTATGGACACC	GTTCATTTGAAACCAGTTTGG	CTCGACGGCTTTCTTGGG	CTTTCCAGTGTATGGACACCGCAGGACATCGTAGTTCATTTGAAACCAGTTTGGTTCTTCACTTCTTTTGCATTTAACTCGCCAGCAATTCCCCCGCAGCTTCTGCTACTTTTAAAAAGGAAAAGACCCCCAAGAAAGCCGTCGAG
IHM52	4	Ewg019b01	HL42	125658	C00020475	12975	SC118.7	12077	CTGCACTTGATAGAATCTGG	CATTCCAATTCGTTTTGAAGC	CGCTTTCTCGTGCAAGTCG	CTGCACTTGATAGAATCTGGAAACTGCATTCCAATTCGTTTTGAAGCAGTAAAAGACAAACATATCTTCGTCGAAATGATGAAACAACTCAAAGAAGAAGCTGAAAAAAACAGAAACTGAACTGCCGACTTGCACGAGAAAGCG
IHM52	5	Ewg024g08	HL42	229970	C00014396	908	unmapped	N/A	GTTTGCGCTGCAGATGCC	CTCGAGGGTTTAGAGAAAGC	GTTGTAGCCGTCCCAAAGC	GTTTGCGCTGCAGATGCCACCGAACTCGAGGGTTTAGAGAAAGCCATGAGGCGCCAGGCAAAACTCGCTGGGCTTTCTTTGCCTTCGAAATTTAAACTTAACATTTACACTTTGCTTTGGGACGGCTACAAC
IHM53	1	Ewg012c04	HL57	0	C00010668	5402	SC25.9	5058	CTCAAGCCTTGTAGTAAGCC	CATCCCTTTGCTTCTGTTCC	CAGGAGGGATTTCTTGTCG	CTCAAGCCTTGTAGTAAGCCGCCCATCCCTTTGCTTCTGTTCCTTCCTGGCGTCTCCATGTTTGTTACCTGTCTTCTTCACCAAGAAAAATGTATGGGGCAGACAACGTCCCCGACAAGAAATCCCTCCTG
IHM53	2	Ewg016e08	HL57	115414	C00029490	3256	SC25.7	64476	GACAAAACTCAGAAGACTGG	GACAGAGCTAAAGGGAAAGG	GTCTTCTTTCGTACTCTTGC	GACAAAACTCAGAAGACTGGGTGACAGAGCTAAAGGGAAAGGAGGAGAAACACAGGAAGATATGAAAGGGACATACGTACAGAAAGCCTGATAGAAGAGCTTTCTACTTGATTCAGCAAGAGTACGAAAGAAGAC
IHM53	3	Ewg005b08	HL57	185042	C00029490	38213	SC25.7	29519	CTGTCATGAGACGTTACGG	CTGTCTTGGGCTTGAAACC	CCCTTGTCAAACATGTATCC	CTGTCATGAGACGTTACGGGCTGCATGCACCAGCAACCTGTCTTGGGCTTGAAACCTTTCAGACGAACTGGCCAAGTATTCTTGCAAAAGGTCTTCAAATTGCTCCCCCGGAGGCGCCGTCATCTGGATACATGTTTGACAAGGG
IHM53	4	Ewg007e02	HL57	212108	C00030730	2619	SC25.7	26869	CATCTGCCAACACAATTCGC	CACAATGCCTACAAGAAAGG	CAACTTGAAGTGCATGTAGC	CATCTGCCAACACAATTCGCAAAAACAACTTCGCTCACAATGCCTACAAGAAAGGCAGCGCGGTTCAATAGGTATTCGAAAAGCTAGTTTGAGTGCGAGCTCAAACAGCTGGTCTCAGTGCGAGCTACATGCACTTCAAGTTG
IHM54	1	Ewg004g11	HL43	0	C00030455	1704	SC113.8	967	CGTGAAAAGCAACAGAAGGC	CTTCGAGCGTCACCAAGC	CCCTTGTGACCTGCTACC	CGTGAAAAGCAACAGAAGGCGCCCCAGGAGAAGGCCGCTTCGAGCGTCACCAAGCCAAAGGCTGTCAGtgctgctgctgctgGCGTtgctgcagcagAGGCTGCAAAGGGTGGCTGGGAGGTAGCAGGTCACAAGGG
IHM54	2	Ewg008e04	HL43	57174	C00029349	20493	SC117.10	23885	CTAGGAACTTCCACGAAACG	GATTCCGGTGCAAAAGAGG	GGATTTCCTGACAATACAGG	CTAGGAACTTCCACGAAACGCTTTCGATTCCGGTGCAAAAGAGGCCGCAATAAGGCAATCCGTGTAGTTCTATGAGTCCATTTTTTAGTCCATGTTCCGCATCGTCCTCAGGAACCTCAACCTGTATTGTCAGGAAATCC
IHM54	3	Ewg004g12	HL43	66924	C00030455	62051	not uniquely mapped	N/A	CTTCTTAACAAGTAAGAGTCC	CCCAAAGTAGCTGATTCCG	CTAAGTACAAAAGCCCTTTCC	CTTCTTAACAAGTAAGAGTCCGTATTTCAGTCCCAAAGTAGCTGATTCCGGGAGCTGACGGGGAGAGAGCGTGGCGAGGCCACTCTATGAATATGGCGTTTTCATACAATGCCGTGCATGGAAAGGGCTTTTGTACTTAG
IHM54	4	Ewg018e09	HL43	81120	C00029349	7285	SC117.10	10677	GCTCTAAAGAAGGCATTAGG	CGTAAGCATATGCAAAAGAGC	CCAGAAGAATTGAACACAGC	GCTCTAAAGAAGGCATTAGGAAGGTATGAAGTGCGTAAGCATATGCAAAAGAGCAGAATGAAGCTGGAGAGAAAGAACAGGGCCCTGCATGTGACCCACGTTGGCCCGTCCGATGCGAAAAGAGTCAGCTGTGTTCAATTCTTCTGG
IHM54	5	Ewg008b05	HL43	202956	C00020934	1933	SC117.3	32666	GTGACTGGACCGCTGGCG	CCACTGACCCTTTGCTAGC	GCAAAGCTTACAATCCAAACG	GTGACTGGACCGCTGGCGGACCACTGACCCTTTGCTAGCTGCACACGGGGTTTGGCTGGGGCGCTGAAATTGCATTTTCCTTCTATTTTTTAATTCAAAATAAAATACTTTATTTCGTTTGGATTGTAAGCTTTGC
IHM55	1	Ewg023e11	HL66	0	C00029024	4728	SC186.6	2988	GCCTTTTGAAGCCATATCGG	GTTGTTCACCAGCGAATCG	CTGCAGAAGGCCTCAAAGC	GCCTTTTGAAGCCATATCGGCAGCGCGCGCTCACCCGCGTTGTTCACCAGCGAATCGACGTGGCCGTACTTGCTCTTTATCGCCGCCACAAAACTTTCCCGACTTTCTTTCTTTGTTATATCCAGCAATTCCATTTCAGCTTTGAGGCCTTCTGCAG
IHM55	2	Ewg021e08	HL66	116038	C00020842	7743	SC204.1	13039	CACAATTGAGACTCCTGTGG	CTTTCTTGCATTCAATTGCG	CAACTTGAATTCAAAGTCTGC	CACAATTGAGACTCCTGTGGGTCTTTCTTGCATTCAATTGCGCAAGTTTGACCCGGACTTGAATGCACAAGTCTTGTCTTCGAACTTGAGCTGTTCGTTTCAGCTTTCTTTGCCGCGCTTCCCTCTCGCTGCAGACTTTGAATTCAAGTTG
IHM55	3	Ewg018c02	HL66	201448	C00029221	14400	SC212.1	9505	CAATTCCGACTTCCACTCG	CACTTTTGCGTCAAAGTTCC	CTGTCGAGCTCGACACTGG	CAATTCCGACTTCCACTCGCCCCACTTTTGCGTCAAAGTTCCTCTTCTTTCTCCCTTTTCCTCCGGCCTCCAACTCGAGCTCCAGGCGGGCCCGGACGTCCCCGCCAGTGTCGAGCTCGACAG
IHM56	1	Ewg009c05	HL61	0	C00031586	1978	SC124.7	9962	CTTGACGTTCATTAGGACCC	GTTGGGCATTGCCTTATCC	GTATGTGGTTTGGGAAGGC	CTTGACGTTCATTAGGACCCTCATGTCGTTGGGCATTGCCTTATCCTGCAGCCgcagcagcAAAGGTGAGTGTTGCACTATATCAACAttagggtttagggtttagggTTTAGTGTTTAGTATCATCGGCCTTCCCAAACCACATAC
IHM56	2	Ewg008b08	HL61	96044	C00031594	24726	NODE357_560557.1	2356	CATACCAAATGAAGTCTTTGC	CACGTAGTCCAGCTTGTGC	CCTAGTTTGCTTCGTTTAGG	CATACCAAATGAAGTCTTTGCGCTTTATCACCACGTAGTCCAGCTTGTGCATGACTGAAAGACAAACAAAAACACGCAAACCCTAATCCCTAAACCCTATTCCCTAAACCGTTAACCCTAAACGAAGCAAACTAGG
IHM56	3	Ewg018h05	HL61	150124	C00032075	8356	SC124.8	10180	CTTGGACTTGTTGATCATGC	CGCAACACATCTAACATTGC	CAACTGGATACTACTTCAGG	CTTGGACTTGTTGATCATGCCCGCAACACATCTAACATTGCGTCGACTTCCACCAGACAGTCTTCCCTAGGCCTTTTGCCCCCCACGACGTCGGCAAATGCAAAGCCTGAAGTAGTATCCAGTTG
IHM56	4	Ewg018c05	HL61	190216	C00031594	18997	SC865.1	2678	GCACTGAGATGAGCATTTGC	GCTTGAGGAGTAAGTACACC	CAAGAGCTCAAAGATAGTGC	GCACTGAGATGAGCATTTGCAGCCGCAGCTTGAGGAGTAAGTACACCTAGCACGTTCATGCATGCAACGTTTGTGTGTTTGTGGAGTATAAAAAATAAATACAAAATATAGAAAGACAGGCACTATCTTTGAGCTCTTG
IHM57	1	Ewg013c05	HL63	0	C00031716	2705	SC406.3	1780	CAAAGATGAAACAGGAACGG	GGAAAAGGAAGACGTTTTGC	CCCACTTTGTTCTTTCCCG	CAAAGATGAAACAGGAACGGAAATGGAATGGAAAAGGAAGACGTTTTGCAAGTCAGGAATGAGTCTTGAAAAGAACAAAAACGGAAACGAAATCGAAGTCAGTTGAGAATGAAATTCGGGAAAGAACAAAGTGGG
IHM57	2	Ewg022h04	HL63	108706	C00029694	6269	SC67.1	6509	GAAGAGGTGGAGCTATCGG	CTCCAATGTAGCGCTTTCG	CTCAGATTGGTCCGTTTTGC	GAAGAGGTGGAGCTATCGGTTGTCTCCAATGTAGCGCTTTCGGTTTATTTGCTCGCTCAGCTCTCGGGTGTATATCCACCCCTGGGGGTCACCGAGGCTGAAGTCGACAagcagcTCCAGATATCTGCAAAACGGACCAATCTGAG
IHM57	3	Ewg006c04	HL63	190216	C00031879	28656	SC67.3	21998	GGAGACGACGTTAGAGACC	CAACTTGCAAACCATTGTTGC	GTTCTATTGCCTCAGAAGGC	GGAGACGACGTTAGAGACCGCACCAACTTGCAAACCATTGTTGCCACAAACGGAGGCTATGCTTCCTGCCGGACTCCCgcagcagcAGTTGAAGGTGAGTGCCATTCTGTGTTTCGCCTTCTGAGGCAATAGAAC
IHM58	1	Ewg004f11	HL50	0	C00030543	5574	SC107.2	50196	GTCCAGCCCTTGCAGACC	GTGTACGTACACCTCAAGG	CTTCTCTTAGGCACCAACC	GTCCAGCCCTTGCAGACCAAGTGTACGTACACCTCAAGGCTAAGGGGGTTTATGCTTTAGACGCTCCCGTCACAGGAGGCAAGCaaaccctaaaccctaaacACTTAACCCTAGGTTGGTGCCTAAGAGAAG
IHM58	2	Ewg023a08	HL50	63830	C00030823	3089	SC464.1	4510	CACGAGCGTCGGTACACC	GTGATTGAACCTTCTTTCGG	GGGAAGTTCATGAAAACCC	CACGAGCGTCGGTACACCCCAAGTGTGATTGAACCTTCTTTCGGAATCGGAAGAATCATTTATTGCATTTTAGAACATTCTTTTTGTTCTCGAGAAATAAAAGGACAAGAAGAAAGGGTTTTCATGAACTTCCC
IHM58	3	Ewg004f12	HL50	99294	C00030543	54132	SC107.2	1638	CACCTACACTATAGAGTACC	GAGTTCGATAGACAAAGTCC	GTCTGTTAACCCTGACAAGG	CACCTACACTATAGAGTACCAAGTTGATAGGAGTTCGATAGACAAAGTCCATTGAGCATTGAGTgcagcagcAGCTTCAGGGCAGTACATTCAGGGTTTGTGGTGCCTTAGGCGCTTTTTCCTTGTCAGGGTTAACAGAC
IHM58	4	Ewg015e11	HL50	181974	C00030493	53925	SC120.3	53980	CCTTCGAAGTTTGAGTTTGG	CAGCTGAAAGAAGCCAAGC	CTACAAAGCACGACAAATCC	CCTTCGAAGTTTGAGTTTGGAATACAGCTGAAAGAAGCCAAGCTCCAAACAAGGAAAAGTTACAACAAATCAGATCATAACACAAACGTTTctgctgTATACAAGCGAGCTAGGGTAACGGATTTGTCGTGCTTTGTAG
IHM59	1	Ewg013f03	HL55	0	C00029949	9642	NODE7659_650346.1	900	GAACAGTTTGTTGACTTCGC	CCCTTCATCAAGGGTTTTGG	GGAAAGGAGCTTTGAAAAGC	GAACAGTTTGTTGACTTCGCTGTGCAACATCTCCCCCTTCATCAAGGGTTTTGGATTCGAAAGTTGTATCCGCCTTTTGGGACTTTTAGAAAGATTGGCAAAACCCTCGTGGCTTTTCAAAGCTCCTTTCC
IHM59	2	Ewg009b12	HL55	42900	C00029496	19992	SC123.1	1326	GGTTCTTCATTCCCATTTCC	GATCAGCACCCGAAACTCC	GAAGACGCAAAAGGAGTGC	GGTTCTTCATTCCCATTTCCACGGCGATCAGCACCCGAAACTCCCCCTTGGTCATGTACCgcagcaCGTCCGCCTGGAGCCTCATCTTCAGAGAGCATTTGTGTTTGTTTTCAGGCACTCCTTTTGCGTCTTC
IHM59	3	Ewg008d03	HL55	77792	C00029471	2761	SC123.1	24118	GATCGCTGTCCTTCTTTGG	CTTCCTTATGATTTCGAAGGC	GACCTCATCGCAGGAAAGC	GATCGCTGTCCTTCTTTGGTGCTTCTTCCTTATGATTTCGAAGGCATAGAAAGAGCAAGTGAAGGCCTTTTTCAGGCAGCTCTGTCTTTGTCGCACAGACTCGCGCCGCTTTCCTGCGATGAGGTC
IHM59	4	Ewg018d09	HL55	140296	C00029471	21778	SC123.1	42859	CAGCAAAACACCTCAAAAGG	CGGAACTGCAGATCTGTGC	GACAGATGTTGCACAGACC	CAGCAAAACACCTCAAAAGGATCGGAACTGCAGATCTGTGCGTCGTGAAACGTGTGAAGAAAGCAGCAACAGCGCAGTTAACTGCCTTCCACTGCCGCATCAGCACTCTGGTCTGTGCAACATCTGTC
IHM60	1	Ewg024e08	HL62	0	C00020121	3067	SC100.8	1122	CTGGAAATCTAAGAAGTTGC	GTTCATTTGGTGGTTATGAGG	GTTGAATGGCGATCATTTGC	CTGGAAATCTAAGAAGTTGCAAAAGTTCATTTGGTGGTTATGAGGGTTTAGGACTTCAACTTTGAATAGAACATTCAAGTTTTGAATTTGATTTGCAAATGATCGCCATTCAAC
IHM60	2	Ewg015b02	HL62	30290	C00017703	65134	SC100.7	66277	GCGAAATGCTTCTCTACGC	GACATGGACGGTCTATACG	CAACAGGCAAACTCATCTGC	GCGAAATGCTTCTCTACGCTGACATGGACGGTCTATACGTGAAACAGCACTCTAAGAGCAATGGCGGTAAAGATGAATTCCGGGCCAATGGCCTATTTTTGAAAGGCAGATGAGTTTGCCTGTTG
IHM60	3	Ewg015b01	HL62	115700	C00017703	3693	SC100.7	4836	GCAAGAAACCTTCGACTGC	CGAGTTCTTCGAGAAGTGC	GCAAACTTCCTCGAACTCG	GCAAGAAACCTTCGACTGCCCCCGCCACGAGTTCTTCGAGAAGTGCCACGAGATCAAGAAGCCCCGCAGAAGCACCTGCTATGCGACTCTCTTCAGGCACATCGAGAAGCCCTGCGAACACCACGAGTTCGAGGAAGTTTGC
N/A	N/A	Ewg023c04	Pair01	N/A	C00030372	7995	mapping not performed	N/A	CTTGGTAGTGTCAGTAAAGG	CAGCTCTTCCGATCAAAGG	GAAGCTTTGTGGGTACTTCC	CTTGGTAGTGTCAGTAAAGGCATGAGGAGGAGTTCAGCTCTTCCGATCAAAGGGTCTACTGCTTAGGCtttagggtttagggtttaggGTTTACTGATTGCAGGTGCGCTACGAAAATGATGGAGCTGCGGTGGAAGTACCCACAAAGCTTC
N/A	N/A	Ewg025a02	Pair01	N/A	C00030419	6920	mapping not performed	N/A	CTGCTAGTGTTGCAAATGCC	GCAGTCTTTGGGATTTCTCC	GAACTATCTCCGTCTCAGC	CTGCTAGTGTTGCAAATGCCCGAAGCTGCAGTCTTTGGGATTTCTCCCGCTAGAGTCGCGCGGAGCTTACAAATAATTGGCCGGAGTTCTCCTAACCTGAAGGGGCAAGCCTTCTCCGCTGAGACGGAGATAGTTC
N/A	N/A	Ewg018e02	Pair02	N/A	C00028807	24252	mapping not performed	N/A	CTACCAGCTAAGAAATGAGC	GAAGTTCCTGAGCTGAAGC	CCAAGATCGACTTGGAAGC	CTACCAGCTAAGAAATGAGCCGAAGTTCCTGAGCTGAAGCCCTTTCCTACCATTTGAAACCCGAGCCCTCCACCATATAAAACGCTGTCAGAAACCACTTCTGAACCTGCTTCCAAGTCGATCTTGG
N/A	N/A	Ewg018e03	Pair02	N/A	C00028807	24252	mapping not performed	N/A	CCTAGTGCCAACAATTGGC	CGTCTTTCCCAACTCTTCG	GACTTTGAGGACTTCTTCGC	CCTAGTGCCAACAATTGGCCTGCGGGCCACAGGCTTTCTCCCCGTCTTTCCCAACTCTTCGACAAAATTAAAGCTTTGAAATATTTTAAATTAATTCAAAGACTAGTGGCATTAATACATTTCTTTTATtgctgctgAACTTGCGAAGAAGTCCTCAAAGTC
N/A	N/A	Ewg015e05	Pair03	N/A	C00031164	59048	mapping not performed	N/A	CGGGTTTTCGGCTCATGG	GGAGTTCTGGGGTGTACG	GGTTCAATAGGCCAAAACCC	CGGGTTTTCGGCTCATGGGGGAGTTCTGGGGTGTACGTACACCCGAAATTAAGGCCAGGGGCCCCAGAagcagcaACGGGAAAGGGGCCTTTTCTGCAGCTCCTCctgctgctGGGTTTTGGCCTATTGAACC
N/A	N/A	Ewg019f08	Pair03	N/A	C00028489	17657	mapping not performed	N/A	GAAACTGGGTGGACTTGCG	CAGTGAGGAGTTTTCCTTCG	CTTTCTTTGAGAAGGACTTTGC	GAAACTGGGTGGACTTGCGGGTGTTTGGCGGTGTCAGTGAGGAGTTTTCCTTCGACGCGAAGCAGGCCGCCGTGCTGGCCGCCAGCCTCATGCCGGGCAAAGAAGAAGACCCCGCCCTCGCcagcagcTGCAAAGTCCTTCTCAAAGAAAG
N/A	N/A	Ewg002d10	Pair04	N/A	C00029318	85101	mapping not performed	N/A	CCAGTTACTCTCCTTACGC	CCCAACTATTGTCAAGTTCC	GTTGCGCTTGTATGTGAGG	CCAGTTACTCTCCTTACGCTCGTTTCCGCCCAACTATTGTCAAGTTCCGTTAAAGCTCTAGTCGCTAGCAACAGATGCGTTTCTTAGAGGCCCTCCGCGGATGGCTTGCATTTTGGGTGCCTCACATACAAGCGCAAC
N/A	N/A	Ewg009f04	Pair04	N/A	C00029377	21495	mapping not performed	N/A	GTCCTCGAAAACCTTTGGC	CTGTACATGGCTTGAGAGG	CTGAAGCACTTCTTCATAGG	GTCCTCGAAAACCTTTGGCATCATTCACCACTGTACATGGCTTGAGAGGCACGTAGTCAAGAGCTACTTCAAAGCATTCAGTGAgctgctTTGCCGCGTGTGATGGTGCGTACAGGCGGACCTATGAAGAAGTGCTTCAG
N/A	N/A	Ewg021f09	Pair05	N/A	C00031149	9983	mapping not performed	N/A	CAACTGTTCCTTTCAAAGCC	CATCAATAGTACATTTGTTTTGC	GGTGTTGGAATACCAAGTGC	CAACTGTTCCTTTCAAAGCCACTGCATTGCTGTAACTACACCTCATCAATAGTACATTTGTTTTGCTGTTTATTTTGTTTATTCCCTTCTTTACTTCCGCTTTTATTTTGTTTTTATTTCGTTTAATTAAACAAGTAATGAGTTAAACGCCGCACTTGGTATTCCAACACC
N/A	N/A	Ewg022c05	Pair05	N/A	C00014674	9143	mapping not performed	N/A	GTTAGTACTCTTCATGTGAGC	CAGCTTTTGCTATTGTTGGC	GTATCTAAAGCTCCAAGTGG	GTTAGTACTCTTCATGTGAGCCACAGCATTGTGTTGTTGAGCAGCTTTTGCTATTGTTGGCGTAAGATTAACATCCAGGCATTGAGCTAATTCCGCCGACAACCTACCCATCAAATACCCGGTCGGAGACTGTAATctgctgcCCCACTTGGAGCTTTAGATAC
N/A	N/A	Ewg021b04	Pair06	N/A	C00030140	11520	mapping not performed	N/A	CTAGAAAAGGCAAAAGATTCC	GATGGAAAGGAAGAACTTTTGG	CAGTTGAGGCCACAATGACG	CTAGAAAAGGCAAAAGATTCCAAAAAAGATGCAAAAGATGGAAAGGAAGAACTTTTGGAAAATGAAAATTCAAAAGTAAAAATAAATAGTTTTTTCAAAGCTGTTGTAATTACACAAGGACCAGACGCCGTCATTGTGGCCTCAACTG
N/A	N/A	Ewg024b04	Pair06	N/A	C00020273	6955	mapping not performed	N/A	CGAATTCAAGAACTGGATTCC	GGAAACCTGGGGAAAAGGC	GGATTCGAGCAAAAGTTCC	CGAATTCAAGAACTGGATTCCGCGTGGAAACCTGGGGAAAAGGCGGGAATACAGCGCAATCTCGGGTTTATTTGGACTGAATAAAACGAATTAAACTCAAATGGAAAGAACGAGAAGGAACTTTTGCTCGAATCC
N/A	N/A	Ewg017d05	Singleton	N/A	C00030935	29848	mapping not performed	N/A	GAGTAGAAACTGTCATTACGG	GTATGGTTCTCTTGTGAACG	GACACCCGTTAAGTTTCACC	GAGTAGAAACTGTCATTACGGTGTATGGTTCTCTTGTGAACGAAAAAGCTATCATTACTATTAAAACAATCCATTCATTGGGATATTGCCGGCCAGGGTCATTCGCCGTGGTGAAACTTAACGGGTGTC
N/A	N/A	Ewg014b03	Singleton	N/A	C00030124	179123	mapping not performed	N/A	GGACTTGGGCTGAAAGCC	CTTCTGCTCCTTGGAAACC	CTATGACGTACGGCTTTCC	GGACTTGGGCTGAAAGCCACGGAACTTCTGCTCCTTGGAAACCCCTAGGAGAGTCCGAGACGAAGCTTCTAGACCATGCTTACCGCGAGTCTTGGGGCCGCCTCGAGCTCGACATAGAGGGAAAGCCGTACGTCATAG
N/A	N/A	Ewg002b01	Singleton	N/A	C00029236	168000	mapping not performed	N/A	GCTTCTCTTCTTCTGTAGGC	GTGTGAATACTTTGAGTTGCG	GTCAGCTTTGACAGAAATGC	GCTTCTCTTCTTCTGTAGGCTGGGGTAGTGTGAATACTTTGAGTTGCGGTGGAGGTACACCTGgcagcagAAAAGGTCCTTGAGGTTTCCCTGTAGAGTTCATCAGATTTAAATGCATTTCTGTCAAAGCTGAC
N/A	N/A	Ewg027a09	Singleton	N/A	C00029236	168000	mapping not performed	N/A	GTACGGTGGACTGTTATGG	GCATCGTTGTCTATGCATGG	CTGACTTATCAAAACGTTACC	GTACGGTGGACTGTTATGGGCTGGAAGAACAAGCATCGTTGTCTATGCATGGCCTCTATACATGTCTATGCGTGACTCCGCATACAAATTGTTTAGCCTATGACCCTTATTGCGGGTGGCTACAAAGGTAACGTTTTGATAAGTCAG
N/A	N/A	Ewg002f03	Singleton	N/A	C00021084	156826	mapping not performed	N/A	GTCTTTCTGCTAGTTGATCC	CATTCGGGAAGAGAACACC	GACTAAACTCGAGTCAAAGC	GTCTTTCTGCTAGTTGATCCGCTGCGGATTCGAAACATTCGGGAAGAGAACACCCCGTAgctgctAGTAATGGGCTGGCCAGGGGGCCAGAAAGGCAACTTGCAGGCAGCTAgctgctTGCTTTGACTCGAGTTTAGTC
N/A	N/A	Ewg028a09	Singleton	N/A	C00021084	156826	mapping not performed	N/A	GCAACAGATCAAACGTTTCG	CTGTAAGTGCTCAGTGAGC	CAATCTATGAAGAGACTTACG	GCAACAGATCAAACGTTTCGGCTGTAAGTGCTCAGTGAGCGGAACAGGCCAGTTGGCACAGTCCATTTGTATCCAGACTCTCAACTATTAGCAGAAAAGCCATTCACGTAAGTCTCTTCATAGATTG
N/A	N/A	Ewg002g08	Singleton	N/A	C00030525	123165	mapping not performed	N/A	CGAAGTCACTGCAGAAACG	CAGCTGCAGTTTCATTGGG	GCATCAGAAACTTTGAATCGC	CGAAGTCACTGCAGAAACGAGGGCATACGACGGCGCCAGCTGCAGTTTCATTGGGCAATTTCAATTTAAACTCAAAAACAGAAAATAAACAGCTAAATAAAAGAGGATGAAAGTCTCGCTGCCCAGCGATTCAAAGTTTCTGATGC
N/A	N/A	Ewg002g07	Singleton	N/A	C00030525	123165	mapping not performed	N/A	CTTTCCAACAGGTTCTGTCC	CTGCAACATCTCAAACATGG	GCAGTACAATTCTGGCTACC	CTTTCCAACAGGTTCTGTCCAAACTGCAACATCTCAAACATGGTGCAGCgcagcagATTTCTTTGTGCTGTTCACTcagcagGCTAAGCCTGGAGGCCCCAGAAAGTGGCAGGTAGCCAGAATTGTACTGC
N/A	N/A	Ewg002h05	Singleton	N/A	C00028765	117574	mapping not performed	N/A	GAGACGCAATTGAACAGTGG	CTTTGCTTTGTTTGGACTCC	GATCTCCAAGACAAAGAAAGC	GAGACGCAATTGAACAGTGGCTGCATTCTTTGCTTTGTTTGGACTCCACGACGGCTCCAGCTCTGGACCCTGCAGTGAGAAAGCTGTATCTTTTTGTGTATTCTTTCTCTGAAAAGTTctgctgctGGGGCTTTCTTTGTCTTGGAGATC
N/A	N/A	Ewg002h06	Singleton	N/A	C00028765	117574	mapping not performed	N/A	GTGGAAGAGCTCATGTTTGG	GGCTAGAAGAACAGACAGG	CCTGTCTTCTCTTGTCAGC	GTGGAAGAGCTCATGTTTGGCGGCTAGAAGAACAGACAGGGGAAACGATAAAGGagcagcTGAAGGGCTCAAAAGACAAATAGATCTCAAGAATTAAACACTGGATTAGCAAGCTGACAAGAGAAGACAGG
N/A	N/A	Ewg002c10	Singleton	N/A	C00028561	116981	mapping not performed	N/A	GCATCTCAACACAACATTTCG	GTCACTAGCGTTACAGTCC	CCGAAAGTGAGTTGTTAACG	GCATCTCAACACAACATTTCGAAAGAATGGTCACTAGCGTTACAGTCCACTGGGagcagcTACTAGGTTCTTTCGGCCCAATTCTGCGAGTACTCACGCAGTGTCGTACACGCGTTAACAACTCACTTTCGG
N/A	N/A	Ewg002g04	Singleton	N/A	C00020548	111996	mapping not performed	N/A	GTACTGTTTTCTTCGCTTGC	GTTTGTCGTCCATTTGTTCG	GCATGGACTAGCTCAGTCG	GTACTGTTTTCTTCGCTTGCCTGTTTGTCGTCCATTTGTTCGTCTACCAACCAGGTTTCTTTCATTACCTTCCACACAATAAGTTTGTCACTGTGGCTATTCCTCCGTCGACTGAGCTAGTCCATGC
N/A	N/A	Ewg002c05	Singleton	N/A	C00030715	87332	mapping not performed	N/A	CTTCTGTCTTCCAGCTAACC	GTAACGCAGTTTCAACAAGG	GTCAGCGAAATGAACTAACG	CTTCTGTCTTCCAGCTAACCCTGTGCACCAGTAACGCAGTTTCAACAAGGCAGGCTCCGCCGCTGCCGCTGCCGACCGGGGGGCCCCCTGCAAGGCCCTTCTCGTTAGTTCATTTCGCTGAC
N/A	N/A	Ewg003b05	Singleton	N/A	C00031448	84378	mapping not performed	N/A	CGCATGCAAGGCAAACTGG	CAAGTTCTTGTCCCTAGAGG	CTGTAGGATGCAAGACAGG	CGCATGCAAGGCAAACTGGGGCTCTACGAAAACCCCCAAGTTCTTGTCCCTAGAGGCAGCCTTTCGAGTAAGGGGGGCCCCTCTGGGGGTCCCCGGACACTGGAACCCCTTGCGGGTCTACACTGAAATCCCTGTCTTGCATCCTACAG
N/A	N/A	Ewg003c12	Singleton	N/A	C00029311	75192	mapping not performed	N/A	GAAACAGTTGTATGAGTTTGC	CAAGGGTGACTGTAGAAGC	CAGTACTCACGCAGTTTCG	GAAACAGTTGTATGAGTTTGCAAACAAGGGTGACTGTAGAAGCTTGGGCAAGAGCGGAGACGACAACTGGGGTGTGTGACGAGCTGTGTGTGCCGGCAGTGAGTTGTTGACGCGTGTACGAAACTGCGTGAGTACTG
N/A	N/A	Ewg003c11	Singleton	N/A	C00029311	75192	mapping not performed	N/A	GTAAGCGTGGCTGTAGGG	GTACAGTTAGTGATTTGTTGC	GATGTAGCTACTGGATATCC	GTAAGCGTGGCTGTAGGGAACAGCTCTGAGTACAGTTAGTGATTTGTTGCAGTGTCTTGGGAGTGTTGGgcagcagGCCACTGGGGCTGTGAGGTGTACGTTCATCCGAAGGGAGGGATATCCAGTAGCTACATC
N/A	N/A	Ewg015a12	Singleton	N/A	C00029348	72043	mapping not performed	N/A	CTTCTTTCCAAACCCAAAGC	GACAAGTCATAGTCGAATGC	GGTGACTTTCTCGTTTCCG	CTTCTTTCCAAACCCAAAGCGACGAGTTCCCGACAGAAATAGATCTAAAGACAAGTCATAGTCGAATGCCACAGAAATGCACACCGAGACCgcagcaACTAGCACACAGCCCAGAAGAAATAAGCAAAGAGGTCAAGAAAAAGAAGCAAAAAAGCCGGAAACGAGAAAGTCACC
N/A	N/A	Ewg003g08	Singleton	N/A	C00030318	66919	mapping not performed	N/A	CAGTCGGTGAAGTTTGTGG	CTGATTTCCGTGAAACATGG	CACAGAAGTGTACTCTTGGC	CAGTCGGTGAAGTTTGTGGGGAGGATGGATAACTAGTgcagcaTTGATGGCACTGATTTCCGTGAAACATGGGCGTATTCATTTCTTACGCCAGGTAGAAGCATGCTCGAAAATAGCCGCAAAACGAAGGCTGTGCATGGCCAAGAGTACACTTCTGTG
N/A	N/A	Ewg003b07	Singleton	N/A	C00031742	66581	mapping not performed	N/A	GTTTGCCGATCTTCATCACG	GACAGTGGAGGAAATGTCG	GCGTAGGCCTCTTTGTCG	GTTTGCCGATCTTCATCACGACGCAGACAGTGGAGGAAATGTCGGACTGGCTGTACACCCGGTACCACTTGGTGCCTTCGCTTCGACTTTTGGAAATAGTCATCGACGAGTTGAGCTTTTTAAACGACAAAGAGGCCTACGC
N/A	N/A	Ewg004c12	Singleton	N/A	C00020261	56491	mapping not performed	N/A	CCGTAGATACCTGAAGACC	GTACACATATGCATGCATACG	GTTCAAAGTTTCCAACAAAGG	CCGTAGATACCTGAAGACCCAGACAAGTACACATATGCATGCATACGCATGCATGCGTGCCCAGGCATTCGTCTATCCCTACATACGCACTATTCGGACACTGAGCCATTAACTTTACCCTTTGTTGGAAACTTTGAAC
N/A	N/A	Ewg005h03	Singleton	N/A	C00030510	46526	mapping not performed	N/A	GGACACAACTACTGCATGC	CCAAAGTCGTTCACAAACGC	GAGGAGCGGAAGCATCCC	GGACACAACTACTGCATGCAAATAAGCCAAAGTCGTTCACAAACGCGAAAATACTTCCAAGTGCTTCGCCTGCACACCGCCGCAGCCACAACTCCCCCGCTTCCGCCCGCGCTCCTCCGCTGGGGATGCTTCCGCTCCTC
N/A	N/A	Ewg005c04	Singleton	N/A	C00031997	44077	mapping not performed	N/A	CATTCAATTCAACTGCAGCC	CAGAAGAAAGCCAGGAACC	GTAGTCCTGCTCGAGAGC	CATTCAATTCAACTGCAGCCAGCCAATGAGCGACGCAGAAGAAAGCCAGGAACCCCAAGAACCCCCGGGGTTCTTCCGCGGAAGTATGGGCACAGCTGATctgctgctTCAAGCTCTCGAGCAGGACTAC
N/A	N/A	Ewg005h02	Singleton	N/A	C00030528	43480	mapping not performed	N/A	CACGTTTCTTAGCAGGTAGC	GTCAAAACAAGCCTCAAATGC	CCACTCCAGCAACAACAGG	CACGTTTCTTAGCAGGTAGCAGTTGTCAAAACAAGCCTCAAATGCATTAATGGGGCTCATGAGAGAAGACAGGCAGACGGCACTCCGGGGTTCTGAGTCAACTTctgctgctGCTCTCCCTGTTGTTGCTGGAGTGG
N/A	N/A	Ewg005d05	Singleton	N/A	C00031047	42293	mapping not performed	N/A	CCAACCAATCTTCGTGTGG	GGCTTCAATGCGTTGTTGG	GCATTTCGGACGTAAGTTCC	CCAACCAATCTTCGTGTGGCTAGGCTTCAATGCGTTGTTGGATCTACGCCCCGAGTTTTTTCCCCCTACAGTATTTCAAAGTCTTTGACACCAAGAAGGTGCCTTGGATGGGAACTTACGTCCGAAATGC
N/A	N/A	Ewg005g12	Singleton	N/A	C00012213	40536	mapping not performed	N/A	GCCAACAACTTGCTTGTGC	CTAACTTGCGTGGTATAGGG	GTATCGTTAGTCGCGAACG	GCCAACAACTTGCTTGTGCCACTAACTTGCGTGGTATAGGGCTCTATTCGAGGACAAAGGCTCCGTAGTTGAGGCCCATTGAACCTACCCACGATGGGTTCTGCGTTTCGTTTCCAAGCGTTCGCGACTAACGATAC
N/A	N/A	Ewg005h06	Singleton	N/A	C00030504	38523	mapping not performed	N/A	CAAGCAGTTTTCTGCTTGCG	CAATCAACGCTAGAAGTTCC	GTACCATTCTGCCTCAACG	CAAGCAGTTTTCTGCTTGCGTACCAATCAACGCTAGAAGTTCCACAAGGAAGCATGGAATGAAGTGAGTAGTAGGGCATAATCAAACCGAGCCCCTAGCTTCGCGCATTAGTGAGGACCTCGTTGAGGCAGAATGGTAC
N/A	N/A	Ewg005h05	Singleton	N/A	C00030504	38523	mapping not performed	N/A	CAAGACATAGTAAGCATTTGC	GTTGTCTCGTCCGGAAGG	GCTTTGTGCTTTGTTACTGG	CAAGACATAGTAAGCATTTGCTACGCAAGTTGTCTCGTCCGGAAGGCACCCTTTCCAACATGACATACGTTCCCACAGAACTGCCAACCATACAGGCCCTCTCCTACGGTGTCTCACCAGTAACAAAGCACAAAGC
N/A	N/A	Ewg016e12	Singleton	N/A	C00031446	37457	mapping not performed	N/A	CTTTCTGTAGGAAGAGATGC	CCACAGTGCATCCACTACG	GCAATTCGAAGCTACTTTGG	CTTTCTGTAGGAAGAGATGCTTGGGACTCTCTTCGGTTGCTCCCACAGTGCATCCACTACGCACAGGAAGGTGGATGCAGCTGGTCTTATACTTTCGCAGAACTTACTGTTTAGCATGGTTTGGGACTAGAAACGATTCCAAAGTAGCTTCGAATTGC
N/A	N/A	Ewg006c01	Singleton	N/A	C00031379	34393	mapping not performed	N/A	GCAATAGTGCGGATTCAGC	GTGGAACGAGCTTGTGACC	GTCTTGAGGCTCGAGCGG	GCAATAGTGCGGATTCAGCGAATAAGAAAAGACACACTCCTGAGGATTGTGGAACGAGCTTGTGACCCTCCaaaccctaaaccctaaacccTAAACCCTCATTTCGGGCCCCGGAgctgctTCAAAGCCTGCGGTGAagcagctgctgcCTGACGGCCGCTCGAGCCTCAAGAC
N/A	N/A	Ewg006f10	Singleton	N/A	C00001103	34369	mapping not performed	N/A	GCAAGACTTCCGGAAGTGC	CACAAAGATTTCCCTCTAGG	CTCAATTGTTTCAAACACAGG	GCAAGACTTCCGGAAGTGCGCTGGCGCGTTTGGCTCACCACAAAGATTTCCCTCTAGGTCCACTAGGGGGGCGTCTAGAGATAAGAAAGCTTTTTTGACTAGCCACGCAACCCCCTTCGTAACCTTGCCTGTGTTTGAAACAATTGAG
N/A	N/A	Ewg017a02	Singleton	N/A	C00029754	33009	mapping not performed	N/A	GATGCCTTCACGGTTATCG	CAGAAAAGCCATCTTATGGG	GCCATGTCTGGTCATTTGC	GATGCCTTCACGGTTATCGGTGCACCAACATCCACAGAAAAGCCATCTTATGGGTCGCACATCCTGCTAGAACAAAACGTCCGGCCAAAACACATTAAAATAGCGCGACTTTTACTGGGACATGAAGCAAATGACCAGACATGGC
N/A	N/A	Ewg017g12	Singleton	N/A	C00021085	26750	mapping not performed	N/A	GAAAGCTTCTGGGCTTCTCC	GTTTGCAAAAGATGCAATTCC	CAAAGAGTGCAAACGAAAGC	GAAAGCTTCTGGGCTTCTCCGGAGTTTGCAAAAGATGCAATTCCCCCAATTGTGGTTTTCGAAGTGGACCTGGGGAGCGCCTTCAAGCTGCGGAGTGCAGAGATCGACTGGGAGTTTCCGCCGCTTTCGTTTGCACTCTTTG
N/A	N/A	Ewg018c03	Singleton	N/A	C00020934	25033	mapping not performed	N/A	GTTCAGGTGTACAGACACC	CTGCACTTCTTTCGAGTTGC	CTGAGGGGATTCAAAAGGG	GTTCAGGTGTACAGACACCGCGCCGAGCTGCGGTGTTTCTGCACTTCTTTCGAGTTGCAAATTTCAGAAGTATTAAACAGCGCTTTTGAATTATTAGCTCTTCTGAATTTAAAGCTCTTCTGAATTAAAAGCTCTGTTGAATTTAAAGCCCTTTTGAATCCCCTCAG
N/A	N/A	Ewg008e02	Singleton	N/A	C00016871	23911	mapping not performed	N/A	GAGTGGGAGGTGCAGAAGC	GCAGAGGAGTACATACACC	CACTGAATGTGGCTTTCAGC	GAGTGGGAGGTGCAGAAGCACAAAGACACTTGAAGAATAAAAAGAAATAAAAGCAGAGGAGTACATACACCCAACTGAAAGCAGAAATAAAACAAGAAGAAACAAAAACACAAATTTAAATTATTTTAATTTCCATTAATGCTGAAAGCCACATTCAGTG
N/A	N/A	Ewg018f03	Singleton	N/A	C00031561	23738	mapping not performed	N/A	CGTGATTTCGACTCTGTCC	GGTCTGCATGCGTCTACG	CCAAACAACTTATCAAAGTTGC	CGTGATTTCGACTCTGTCCCCGGGTCTGCATGCGTCTACGAGGTCGTCGTAGGCGTAGACTGTGAGGCTTTGTGGGGTTTCTCCGGGACTGAGGAGTTCAGGAACTTCAGCAACTTTGATAAGTTGTTTGG
N/A	N/A	Ewg018g10	Singleton	N/A	C00031608	22911	mapping not performed	N/A	CTCCAAAGTGGATATCTTGG	CAGAACGCAGGCCAGAGG	GACTGAAACTCTGGTGTCG	CTCCAAAGTGGATATCTTGGCCAGAACGCAGGCCAGAGGATCTTCCAgctgctgATCTGCATAGATATTCAGCTTTCGGTGAGGGGCCGTGGCCGCAAACGACACCAGAGTTTCAGTC
N/A	N/A	Ewg008g11	Singleton	N/A	C00020762	22742	mapping not performed	N/A	CGAAACATCCTCGGAAACG	GTCTTCCGATTCCGCTTCC	GTTCTGAAAGTGTTGAAAACG	CGAAACATCCTCGGAAACGAAGTCTTCCGATTCCGCTTCCTCCGCAGTGCCTCCCATCGCCAGAGCTGTACGTACACCCGAACGCGCCGTGTCGTTCAAATTCAACTTTTCGTTTTCAACACTTTCAGAAC
N/A	N/A	Ewg018h03	Singleton	N/A	C00011273	22586	mapping not performed	N/A	GCTTCTGCTTCCTGAACGC	GAAGCCGACACGAAACACC	GTTCTTCTGTGCCAATACGG	GCTTCTGCTTCCTGAACGCGCGGGAAGCCGACACGAAACACCAAATTCAGAAAATATAGAGACTTTTTAAGGAGAAAAGACAAACAATTCAGACAGATTCGACCGTATTGGCACAGAAGAAC
N/A	N/A	Ewg009a12	Singleton	N/A	C00012214	20851	mapping not performed	N/A	GTTCCAGAAGTACCACTCC	CGTACATGCATCGACTACC	CTCAGATGGTCTAGTTTTGG	GTTCCAGAAGTACCACTCCAAGACTACGTACATGCATCGACTACCTTATATTTTTCTGTGCGTTTGTCTAGCCAACAGAACGCATTTTGAGGACTAGCACGTCTAATTCAATGTGTACCCAAAACTAGACCATCTGAG
N/A	N/A	Ewg009h11	Singleton	N/A	C00030765	20354	mapping not performed	N/A	CTGTAACTCAAGTTCATATCC	GCAGTGCATTTCACTACCG	CAACGATTCACATTCTCACC	CTGTAACTCAAGTTCATATCCCTCACGCAGTGCATTTCACTACCGGCTTATTGGTTGCATGCACTCTAGAATATGAATGTTTTCGGATATTTATATAGTACGAACTGCATGCAGTTTCTAAATCAGCGCAACGGTGAGAATGTGAATCGTTG
N/A	N/A	Ewg009d04	Singleton	N/A	C00029191	19722	mapping not performed	N/A	CTACTTGCAGGCCATGCC	CAGCACACTCGTGTACAACC	GCAACCGGAAAAGCAACGG	CTACTTGCAGGCCATGCCCCACAGCACACTCGTGTACAACCTGAACTACAGAGGGAAACTGCgctgctgcAgctgctgcGTTtgctgctgCCGCCGTTGCTTTTCCGGTTGC
N/A	N/A	Ewg019d04	Singleton	N/A	C00028509	19317	mapping not performed	N/A	GTTGTTGTTGTCGGATGAGG	CAACGAGTCTGCAGATAACG	CTGCGGTGTCTGGACACG	GTTGTTGTTGTCGGATGAGGGGCAACGAGTCTGCAGATAACGCCAAAAGAAATGAAATAAACTTTTAAATAAACTCGAAGTCAAATTTCCGACGTGAGagcagcagGACTGCCGTGTCCAGACACCGCAG
N/A	N/A	Ewg010c04	Singleton	N/A	C00029241	18129	mapping not performed	N/A	CGCTTCCAACTGGAATACG	GAGTTGAAAGTGCTGAACCG	GGCATGCTGCACTTCATGG	CGCTTCCAACTGGAATACGAACTTTATTTGACGGAATATGAGTTGAAAGTGCTGAACCGCAGGCTGGGAGAAATGGAAAGAGACGCAGACCCCAACTACGGCGTCGGCTACCGCACAGCCAGGGCTCTCGCCATGAAGTGCAGCATGCC
N/A	N/A	Ewg010e05	Singleton	N/A	C00021063	17199	mapping not performed	N/A	GCAGAGGCTGTGCTGTCG	CAAGAGACGCAGAAACTGG	CTTTGTCTGTTAGTAATCTCC	GCAGAGGCTGTGCTGTCGTCAAGAGACGCAGAAACTGGCAATGtgctgctgACGGAGACAATTTCTTTCTCAGAAGCAGAAAGTGAAGACAGGTGGAGATTACTAACAGACAAAG
N/A	N/A	Ewg010e12	Singleton	N/A	C00028857	17002	mapping not performed	N/A	GTTTCTGATGAACACAAGCC	CACTACGCACTGCCATCC	GAGCAGAAGGTGCATTGGG	GTTTCTGATGAACACAAGCCGCACTACGCACTGCCATCCTCATCAGCCCCGTCTgcagcagcAGGagcagcTTCTGCTACTCCCgcagcaTCTTCTCCCAATGCACCTTCTGCTC
N/A	N/A	Ewg010f02	Singleton	N/A	C00029736	17000	mapping not performed	N/A	CAGTGGACAACATCAAGACG	CCTTCACCGTCAAAAGAGG	GTTCTGTGCACGCTTTTGG	CAGTGGACAACATCAAGACGGAGCCCTTCACCGTCAAAAGAGGCGACAGATTATTTCAAGCTGTTGCCTTCAATGGGGAGGGATTTAATTTGCAGGTAAAGGCCAAAAGCGTGCACAGAAC
N/A	N/A	Ewg010h10	Singleton	N/A	C00028940	16584	mapping not performed	N/A	CTACCCATGCAGCTAGCC	CAGTTAGCCAGTAGCTAGC	GGCTTTTGCGGACATTTGC	CTACCCATGCAGCTAGCCAGGTAGCCGTCCAGTTAGCCAGTAGCTAGCTGGAGAGCTTATcagcagATCGCTAGCCAGCCAGATTGCTCAGCGGACTGGCCCGAAAGCTGCGGCCCAACGACTGACCCCAGCAAATGTCCGCAAAAGCC
N/A	N/A	Ewg011h06	Singleton	N/A	C00030590	16320	mapping not performed	N/A	GTCTGTACAGCTGGATTGC	GTCGTTCCTGAACCTCTGG	GCTGAAGATCATGATTAGAGG	GTCTGTACAGCTGGATTGCTGCAGCGTCGTTCCTGAACCTCTGGCAGTAATTCGGTGCGGAGAAGACCGTGAGgcagcagcCGCTgcagcagcGCTGTGTCCCGGCGGGGACGCACTCGTGGCCTCTAATCATGATCTTCAGC
N/A	N/A	Ewg028c04	Singleton	N/A	C00030380	16099	mapping not performed	N/A	CTTAGGAAGAGTCAGATTTGG	GAAGCCTTTAGAGGTTGAGG	CTGCCAAACATCAAATGTGG	CTTAGGAAGAGTCAGATTTGGGCCAGAAGCCTTTAGAGGTTGAGGCGACACCGAGTGTACATACACCTCAAATTAAGCACAGGCTGACACTAATCAAAAAACCACATTTGATGTTTGGCAG
N/A	N/A	Ewg011f01	Singleton	N/A	C00031720	15997	mapping not performed	N/A	CACTTCTAGTTTGCACATGC	GAGAAATCGCCTTACTTTGG	GGTGACCTTAAGAGTGTACG	CACTTCTAGTTTGCACATGCTAATATGCTGAGAAATCGCCTTACTTTGGGACTAGTAAGAAGTTTTCCCTTGCTCAGCATCGTAACCTCGTAAATGCCACCAGAAACGTACACTCTTAAGGTCACC
N/A	N/A	Ewg011g11	Singleton	N/A	C00019955	15806	mapping not performed	N/A	GTTTGCTCTTCTAACTTTGGC	GAACTTCAAGGTAACACTGC	GAGACAAAGCTCTTCAGAGG	GTTTGCTCTTCTAACTTTGGCAGGTTTCATAACTGCATTGAACTTCAAGGTAACACTGCCCCGAGAAAATAGGGgcagcagGTGATAGGAGCCTGTGGGAGgcagcagGCACTCGCTGCGGATCTCCAGTTGCCTCTGAAGAGCTTTGTCTC
N/A	N/A	Ewg028c05	Singleton	N/A	C00030597	15531	mapping not performed	N/A	CGAATGTTTCGAAAGAAGCG	GAGAACAACTCAAACATTTCC	GAGTTCCTCAACTGTGTCG	CGAATGTTTCGAAAGAAGCGGAACAAAGAGAACAACTCAAACATTTCCAATACGAAACCGAAACCCTTATTGTCGGAGGCCGAGTCCCAAAAGATGTTTCCGACCCAGACTCCATGGCCGAGTGGTCCGACACAGTTGAGGAACTC
N/A	N/A	Ewg011f05	Singleton	N/A	C00012034	15039	mapping not performed	N/A	GAGAAGAACTCAGCTGCGG	GCTGAGTTGTACGTACACC	CAACAAACCCTCAAAGCTGC	GAGAAGAACTCAGCTGCGGAGAGTGCTGAGTTGTACGTACACCGGAAAGCACTTTGCGGATTTGAGTTCCGCGAAAAGGCGAAATTGAATTTCACTTTTTTTCTCTTGTGCAGCTTTGAGGGTTTGTTG
N/A	N/A	Ewg011c10	Singleton	N/A	C00021413	14661	mapping not performed	N/A	GTGAAGTGTTGGTGGGAGC	GCTTTGGGGAGTTAAGTGG	GCTCAAAACAGCTCTTCACG	GTGAAGTGTTGGTGGGAGCTTGGGCGCATGCAAGGGGGGGGCTTTGGGGAGTTAAGTGGCGGAATTGAATTAAAAAACTGAAAAGTTGAATTAAAAAAAGACCACTGGAGGACCAGTGGTCCGTGAAGAGCTGTTTTGAGC
N/A	N/A	Ewg011d03	Singleton	N/A	C00029500	14117	mapping not performed	N/A	CAGAGTTCAGTTTCCGTGC	GTGAAACTTGCAGGAAAACG	GTCAGTAGTTTTCCAAGAGG	CAGAGTTCAGTTTCCGTGCTGGTTCATTTCGCctgctgACTGGCGGGTGAAACTTGCAGGAAAACGCGCGAAATGCCTGATAAAATCATTGATCTGTCAATTATTAATGAATAATATTCAATTTGGGGGAGTTCAGGAGCAGTTGCTCCTCTTGGAAAACTACTGAC
N/A	N/A	Ewg012a02	Singleton	N/A	C00028935	14020	mapping not performed	N/A	CTCGACGAGGCAGCTACC	GCTTCTTGTCTTTTGAAGAGC	GGTGTTTAGACAGCTCCGC	CTCGACGAGGCAGCTACCTCAGCTTCTTGTCTTTTGAAGAGCGGCTCAGTTTGAGTGCAGAAGCTGCTTTTAAAAGGTTTTATTTCctgctgctgctgcAGGGCGGAGCTGTCTAAACACC
N/A	N/A	Ewg012d02	Singleton	N/A	C00029667	13047	mapping not performed	N/A	GATTGATTTGAATTCAGCTCC	CGAATCTAATCGATAACAACG	GCTAGGGTTTAGGCTTTAGG	GATTGATTTGAATTCAGCTCCAACTCGAATCTAATCGATAACAACGTGCAACCCCGACACTGCCCAAGGAACCCGCCGCCGCGCCAGCGACAGTCCACTCCCACTGGCTCCAAACCCTAAAGCCTAAACCCTAGC
N/A	N/A	Ewg012e04	Singleton	N/A	C00012732	12905	mapping not performed	N/A	CAGCTGACGACAGACTTGC	GAGACAATCGGCACTCTGC	GTTCCACGTTTAGAGACAGC	CAGCTGACGACAGACTTGCAGAGACAATCGGCACTCTGCGTTTTTATCCTGCACTTGAAGTCCGAGTTGTTTCTCTTTGTCGCCTTGGAATGTTtgctgcAGCTCGtgctgcGCTGCATGCGGCGCTGTCTCTAAACGTGGAAC
N/A	N/A	Ewg020g09	Singleton	N/A	C00030577	12795	mapping not performed	N/A	GAAACTGTGCTTCGAAATGG	CAAAGTGGAGTTGCATGCG	CGAGATCTGTCCGTACACC	GAAACTGTGCTTCGAAATGGCCTTTTTCAAAGTGGAGTTGCATGCGGAGTTCTTTTCTGAAAAGTTTATTTTCTAGTTGGAAATAAATCTGAATTTGAAAGTCGGGGCTAGCCGCTGGGGTGTACGGACAGATCTCG
N/A	N/A	Ewg012e12	Singleton	N/A	C00031338	12738	mapping not performed	N/A	GCTTTCCCTGAGTTCAAAGC	CAAAGAAGGAGTCGAACCC	CTTCAAATCAAACTCCATTTCG	GCTTTCCCTGAGTTCAAAGCAGCAAAGAAGGAGTCGAACCCACAGACGGCGGCTTTCAGAagcagcTGGGCTTCTATTTTTAAATTCTGAAAATAAAACATTAAAAGATTAAAAATGCGAAATGGAGTTTGATTTGAAG
N/A	N/A	Ewg012g03	Singleton	N/A	C00011847	12384	mapping not performed	N/A	CGTTGGAAACTTTCTTTGCG	GCATTTGAATGAACTTTCTGG	CCATGGTGGGCATTCACG	CGTTGGAAACTTTCTTTGCGCGAAAGAAAGGAGTCTTTTGAGCATTTGAATGAACTTTCTGGTGGTTTCGTCGTTGAGGATGTGGGCGACTTGGCTCACGTTCAGTTTCGAGCGCCCCGCGCGCTCGTGAATGCCCACCATGG
N/A	N/A	Ewg020h10	Singleton	N/A	C00029497	12349	mapping not performed	N/A	CCTTGAGGCTCAGCTACC	CTCAAGACAAACCCTAAACC	GCATCCCACGTTTCACTGC	CCTTGAGGCTCAGCTACCACGCCCTCAAGACAAACCCTAAACCCTCGAAACTAAACTCTACACCACTGGAACTAAACCCTAAAACCTAAGCCCGCCAAATCAAACTCTAGGCAGTGAAACGTGGGATGC
N/A	N/A	Ewg012h10	Singleton	N/A	C00008058	12051	mapping not performed	N/A	CAGTAACTCAAAGACAAGCG	GCACTCAACGAAAGAAAGGG	CCAAAGGAAGCCGATGTCG	CAGTAACTCAAAGACAAGCGATGACAAGGAGTTAAGAGCACTCAACGAAAGAAAGGGGAAACTTAAGGAGGAGGTAGATGAACTCTTTTAATTCAATTTAATTTAATTCTAAATTTAAATTCAAATTCGCACATTTTGACTCAGCGACATCGGCTTCCTTTGG
N/A	N/A	Ewg012h11	Singleton	N/A	C00031610	12043	mapping not performed	N/A	CAACTGTCGAGCTGAAAAGG	CCAAGTTTCTCGTTTTCTCC	GACTTCTCACAAAACTCACC	CAACTGTCGAGCTGAAAAGGAGGGCCAAGTTTCTCGTTTTCTCCAACACGCACGTGCGCATTGGGTTACGCTCTTTTAGGTtttagggtttagggtttaggGTTTGGGGTGAGTTTTGTGAGAAGTC
N/A	N/A	Ewg013a04	Singleton	N/A	C00031086	11937	mapping not performed	N/A	CTGTTTGTGGCGAGTTGCG	CAGACACCTGGCGAAACG	CACTGAGTGGTCCACTGG	CTGTTTGTGGCGAGTTGCGGTGTACAGACACCTGGCGAAACGCCAAGTTAGTTGAActgctgctCCTTCAGTTGCATgcagcaCTTTTGATTTTTGTTTCGAAGCAAAGAAGAgctgctgGTGGACCAGTGGACCACTCAGTG
N/A	N/A	Ewg021b05	Singleton	N/A	C00018294	11508	mapping not performed	N/A	GCAATTGAGCTTTCAGAAGC	CACTAGCTTGCCTTTCTCC	GACTTTGAAGCTCTTTAGAGC	GCAATTGAGCTTTCAGAAGCCACCACTAGCTTGCCTTTCTCCACAGGAGATTAAGTTTAAAAAAGAAAAAGAAAAAAGTATTTAGTAAAGCGAGTTAGCTTAAAGTTGCAGAATCTACTAAGCTCTAAAGAGCTTCAAAGTC
N/A	N/A	Ewg013c06	Singleton	N/A	C00030114	11425	mapping not performed	N/A	CAGTTACCTCGTAGTAAGGC	CTTGCGGACTCTGTTGAGG	GAAGAGTTCCTGGGGTTCG	CAGTTACCTCGTAGTAAGGCTTCTTGCGGACTCTGTTGAGGTCTTCGTGAATGCCGTCCAGCAAAAACGCcagcagcTCTTGAGTGTCTTGCTGGGCGAACCCCAGGAACTCTTC
N/A	N/A	Ewg013d02	Singleton	N/A	C00031937	11253	mapping not performed	N/A	CCTGTCGCAGATGTCTGC	GAAGGCTGGTTGGGATCG	GACAAAAGTACCTTCACAGG	CCTGTCGCAGATGTCTGCGAGAGTTATTTTGGAGGCCCCCGAAGGCTGGTTGGGATCGGGATCGCTAAAAGTACCCTTTCCTTTTTTGTCAACAGTGGAGGGGCCCCCATGTGCATGCACTCCTGTGAAGGTACTTTTGTC
N/A	N/A	Ewg013e04	Singleton	N/A	C00028901	11100	mapping not performed	N/A	CAAGCTTCCCTGAAGTTGC	CAAGTTTCCTGGGACTTGC	GCTTGTAAGTGGCGTAGGC	CAAGCTTCCCTGAAGTTGCACGCAGCGTTGCCGGCGGGGGAATTCAAGTTTCCTGGGACTTGCAATTCAAATATCCGGATTTTTAATGTTATTTATTTATTTTCTGCATTATATGCGCATTTCAATCCCTGGTGATTGCGGCCTACGCCACTTACAAGC
N/A	N/A	Ewg013f06	Singleton	N/A	C00029692	10918	mapping not performed	N/A	GCTCTAAGTTCAAGTTTCGG	CACAGAGTCAGTGCTAGC	GCAGAAGCCAAAAGGTTTGC	GCTCTAAGTTCAAGTTTCGGGTGCACACAGAGTCAGTGCTAGCTGGCGGGGAAGCTGGTCTGCCTCTCTAGGTCCGCTTTTTGCGAGATTTCTTAAATATAAATGCAAATTCATGTTAAAAATGCACTTATTGCAAACCTTTTGGCTTCTGC
N/A	N/A	Ewg021d02	Singleton	N/A	C00008269	10689	mapping not performed	N/A	CAGTCGAGACACCCAAGC	CAGACACCCCAGATCAGG	CATTCCCTCACTTCTGAGC	CAGTCGAGACACCCAAGCGGCGACGCCCGCAGCTGAGCTGAGCAGACACCCCAGATCAGGTCCAGATATTCAGAAGAAATACACCTGccctaaaccctaaaccctaaACCCTGGAAGTCCTAAAAGTAACCCCTCCATGCTCAGAAGTGAGGGAATG
N/A	N/A	Ewg021d03	Singleton	N/A	C00004977	10669	mapping not performed	N/A	GCAAGTGCGTTTTGGCTGC	GAAGGCCACTGCCACAGC	CCTGAAGATCATCTAATGCG	GCAAGTGCGTTTTGGCTGCCGAAGGCCACTGCCACAGCAAGCACCAAAACTgcagcaagcagcaAAAAAAAGATTTTAAAATCCAAATTTGAAGACTTTTCAAACGCCAATTCGCATTAGATGATCTTCAGG
N/A	N/A	Ewg021d05	Singleton	N/A	C00029646	10645	mapping not performed	N/A	GAGGTGTACATACACCTCG	GGGATTCTGAAACGCAGCC	GTTTGCTCCTTTTCAACTTGG	GAGGTGTACATACACCTCGCGACCGTGGGGGATTCTGAAACGCAGCCGATAGAAGCAAAAACAAAGCTTAAATGGATCTAAAAGTTGAAAATATATTTTATTTTGCATTCCAAGTTGAAAAGGAGCAAAC
N/A	N/A	Ewg014g03	Singleton	N/A	C00028978	10386	mapping not performed	N/A	CATGCATGCATGCGTTTTGG	CTGTTTAGATCCTGCTTTAGC	GGGTTTAGCTGTTTGCTGG	CATGCATGCATGCGTTTTGGGGCTGTTTAGATCCTGCTTTAGCTGCGCTGTATTTGAACAACACGGCGGGCCTTTATGGAGACGAGGGGGTGGGCCCAGCAAACAGCTAAACCC
N/A	N/A	Ewg021e11	Singleton	N/A	C00029189	10270	mapping not performed	N/A	CCAACTACTCCCAAGTTGC	GTTTTCAACAACAACCCCACC	GTACACTCGGAGGGATTCC	CCAACTACTCCCAAGTTGCTTTTGTCCTCAGAGAACTCTTAAATGTTTTCAACAACAACCCCACCATTTTCCCAAACTCCGACATTTTCCATCAAACTTGTTTAAAAATGTTTCAACACCTTcagcagcaGTTCCGCACCCCCTGGGGAATCCCTCCGAGTGTAC
N/A	N/A	Ewg021f02	Singleton	N/A	C00030756	10190	mapping not performed	N/A	CCGAAAGCAAACAAACAGGG	GCGAAGTTGAACCAGAAGC	CTGCTTCTGCTTCCTGCG	CCGAAAGCAAACAAACAGGGGCACGGGACAGCTTGCGAAGTTGAACCAGAAGCCTCACCTGCATctgctgcCGAAACGGCACTCTCCTGCAGCgcagcagcAAACAGgcagcagcAGACAAAGCTAGATAGCCGCAGGAAGCAGAAGCAG
N/A	N/A	Ewg022c11	Singleton	N/A	C00031692	9057	mapping not performed	N/A	CAAACGTGCGAGGCAGCG	CTATCTTTCGGGTGTACACG	CGGAATTGCTTTTGTGGGG	CAAACGTGCGAGGCAGCGCGTAGTCTATTTCTATCTTTCGGGTGTACACGTAAGTCCCCCGCAgctgctgcagcagcGCACcagcagcaGCTTCTGTCTCCAACCCCACAAAAGCAATTCCG
N/A	N/A	Ewg022c12	Singleton	N/A	C00021181	9051	mapping not performed	N/A	GTTTGAAAGACACAACAAGG	CAAGGCCTGCGGAAAAGG	GGGTTAGCACGGTAAGCC	GTTTGAAAGACACAACAAGGACTCACGCAAGGCCTGCGGAAAAGGTCCTTTTTAAATGCATTTGGGATTTGTGACGTAAAGAAGGGAACAGACGTAGGGTTAGGCTTAagggtttagggtttagggttTGGGCTTACCGTGCTAACCC
N/A	N/A	Ewg022e12	Singleton	N/A	C00029652	8739	mapping not performed	N/A	GCAAAAGGGTGGCTGTCG	GAAAGTTGGAGTGTCTGTGC	CTTGGGTGAAAGTGAAATGC	GCAAAAGGGTGGCTGTCGTGGGCGCGAAAGTTGGAGTGTCTGTGCACCCCAGgcagcagcCCTGCGCGGTCTTTTCTTCTCTTTCCGTCATTACACTTGGGCCAAAAAGGAGACAGAGGCATTTCACTTTCACCCAAG
N/A	N/A	Ewg022g07	Singleton	N/A	C00028788	8591	mapping not performed	N/A	GGAGACACTTTTGAAATGGC	GGCAGAAGGGGTTTCTCC	CTTTGTATCCCTCGGAAAAGG	GGAGACACTTTTGAAATGGCTCCTTTtgctgcGGCGCAGGCAGAAGGGGTTTCTCCCACGGGCACCACCGCGAGGGATTTGGGTCTCCTTTCcagcagcaGCaaaccctaaaccctaaACCCTAAACCTTTTCCGAGGGATACAAAG
N/A	N/A	Ewg023a10	Singleton	N/A	C00002457	8240	mapping not performed	N/A	GGGAATCAAGGTGGAGACC	CAAGCAGCAACCTGTAATGC	GTTCGTGACTCCCTGTTCC	GGGAATCAAGGTGGAGACCGAAAAAGAGCTCCACAAACGCCTCgcagcaCTTGTCAAGCAGCAACCTGTAATGCTTTTCATGAAAGGAAAAAGAGAAGCTCCTTTTTGCCGATTCAGCAAAGCAGTTCTGCAgctgctgcAGGAACAGGGAGTCACGAAC
N/A	N/A	Ewg023b07	Singleton	N/A	C00030563	8125	mapping not performed	N/A	GTTGTGGGAGAAAGAACGC	GACCACAGCTAGAAATGGC	CAACAAGAGTTCCTGTTGGC	GTTGTGGGAGAAAGAACGCTTGGGACCACAGCTAGAAATGGCCGCTGAAACGCCTGCAGAAGCCCCAGGAAAGGCTGCAGAAGTCCACTTACGCGTCAACTTGATACAGCAAGGTCGCGGCCAACAGGAACTCTTGTTG
N/A	N/A	Ewg023e10	Singleton	N/A	C00011880	7729	mapping not performed	N/A	CTCTCCTTGTGATTGTAACC	GCACAATCACAGACAAATGC	GATTCCAACGTTTTCTTGCC	CTCTCCTTGTGATTGTAACCACAGCACAATCACAGACAAATGCGTGCCCGAGAGACGCTCCGTACGCTTGCACTGTCGATTCATGCCCGGCAGAGGCCAAACAAAATAGCGGGCAAGAAAACGTTGGAATC
N/A	N/A	Ewg023f01	Singleton	N/A	C00028810	7717	mapping not performed	N/A	CCCGAGGAACTTGAAAAGC	CAAACTTGAACAACGCTTCC	GGAGAAGTTGAATTGAATGG	CCCGAGGAACTTGAAAAGCTGCTcagcagcaGCAAACTTGAACAACGCTTCCCGAATCTGCACACAcagcagcCCGCCTCGTGGCCGACTGCGGCCCTTGCCAGTCTCGCCTTTGCCAAAATCCATTCAATTCAACTTCTCC
N/A	N/A	Ewg023f07	Singleton	N/A	C00013099	7618	mapping not performed	N/A	CTATCACAATGAACAGAAGCC	GAGAAGTGCAAACTTTCTCC	GAACTGCGCATGCTTTTGC	CTATCACAATGAACAGAAGCCACATTTATTTCCTGCGAGAAGTGCAAACTTTCTCCCGGCAAAAAAGAAAGAAAGAATGCTACAGTGACACGTGCTCTTTTTGCTTCTGGCGCTGGCAGGCAAAAGCATGCGCAGTTC
N/A	N/A	Ewg024a12	Singleton	N/A	C00031664	7169	mapping not performed	N/A	GACCTTGAGGGAGATGAGG	CATGTGCTCCTGGAAGCG	CCTGATAGACTTGCTGTGC	GACCTTGAGGGAGATGAGGAAGTCCCTCATGTGCTCCTGGAAGCGGCTAGGGTTTGAGTCGACGCAAAAGTTGAAAAGGTCCAAAACAAAAGCTTCCACTTgtttagggtttagggtttGGAAGCTGCGGCACAGCAAGTCTATCAGG
N/A	N/A	Ewg025a07	Singleton	N/A	C00020231	6532	mapping not performed	N/A	GAAGTGAGAGCGTTACTTGG	CAATGCAACTTGCGTTCGG	CAGTGCGTTTCACGAGACC	GAAGTGAGAGCGTTACTTGGGAGCAACAATGCAACTTGCGTTCGGCACTGCCGGAGTCCGAACTTGAATTTCCGCGAAGTCGCTTCGGGTGTATCGACACCCGGTCTCGTGAAACGCACTG
N/A	N/A	Ewg024d01	Singleton	N/A	C00016708	5370	mapping not performed	N/A	GCAATTGAAACTTTTGCTTCG	GGGTTTTGTTTCTGAAGAAGG	GAGTTTGAGGAGTTCTTTGG	GCAATTGAAACTTTTGCTTCGACGGGAAAGGGTTTTGTTTCTGAAGAAGGAGATTGTTCTCATTTCATGAAAAGATTCGACGCGGGTTTTGTCCCTCTGCGACTCAAAACCACCAAAGAACTCCTCAAACTC
N/A	N/A	Ewg024d10	Singleton	N/A	C00010507	4823	mapping not performed	N/A	CTTTCCTCCCCAGCTAGC	GTCGATGCTGTTCCTGAGC	CACCTGTTAGTACAATTGGG	CTTTCCTCCCCAGCTAGCTCGCGCCGCTCCTGCGCTGCGCCGCAGCGCGAAGCCGTCGATGCTGTTCCTGAGCCCATATCAAGATATTCCACTTCTTGCAAATTCCCTTCCCTTTCCTTTCTCCATTTCCCTTCTTTTGCTTCCCAATTGTACTAACAGGTG
N/A	N/A	Ewg024e05	Singleton	N/A	C00029300	4495	mapping not performed	N/A	GTCGAAAACAGGAAAGAGG	CGAAATCAGAGGCCTCAGG	GGGAAACTTGCACGAAAACG	GTCGAAAACAGGAAAGAGGCGATATTTCGCGAAATCAGAGGCCTCAGGCCCGATTTTTCGGATTTTTGAAACAATTAAAAAATTTCAAATGCAACTGTGTGCACTAAATGCCAAAAAGTGGTCGTTTTCGTGCAAGTTTCCC
N/A	N/A	Ewg024f12	Singleton	N/A	C00003783	3679	mapping not performed	N/A	CGAAAAGTCGCACGTACACC	CACTGGGGTGTATGTACACC	CGAAGTTGATGTCTTCATGG	CGAAAAGTCGCACGTACACCCGGGAGGCGCATGCACTGGGGTGTATGTACACCGGAGAGGGGTGTGGGGCGCGTGCGAAGACGCCGTTTTTTGCAATTTACTTTTTAATTCTATTTCTTTCATCCATGAAGACATCAACTTCG
N/A	N/A	Ewg025c08	Singleton	N/A	C00031201	3572	mapping not performed	N/A	CATTCTGACTGGTGTGAGG	CTCAGGGTTGTTTTGATTTGC	CAAAGAATTCTCACCTGAGG	CATTCTGACTGGTGTGAGGTGGAATCTCAGGGTTGTTTTGATTTGCATTTCCCTGATGATTAAGGATGTTGAACATTTTTTCAGGTGCTTCTCTGCCATTCGGTATTCCTCAGGTGAGAATTCTTTG
N/A	N/A	Ewg025c09	Singleton	N/A	C00003405	3538	mapping not performed	N/A	CAAGCAAGCCATCATGACC	GGACTGGTGGCTGTTTGG	CTTGCAGTTGTCCGAAAGC	CAAGCAAGCCATCATGACCCGGGACTGGTGGCTGTTTGGAATTTTGCCGCACACAATTTTCGAAGCTGCATGCGTTTTGCTGGCGCTGTCTTTGGGGCTTTTTTTGTGCACGGGAAGCATTTTTTTgcagcaGCTTTCGGACAACTGCAAG
N/A	N/A	Ewg025e12	Singleton	N/A	C00002490	2652	mapping not performed	N/A	GTTTCGCTCGTCCTCTGG	CATGAACTGCGGAGTGTCC	GTCTCCCTTGATTCTGTGG	GTTTCGCTCGTCCTCTGGAGAAGAGGGCCTTTTCATGAACTGCGGAGTGTCCGTTTCGTgctgctgTGGCTGAGCTGTACGTACACCGTAACCCTagcagcaACTTTTTCCAAAAGATACATCATCTACCACAGAATCAAGGGAGAC
N/A	N/A	Ewg025g10	Singleton	N/A	C00011239	2179	mapping not performed	N/A	CAGTTTTGTCCTCCTTATCC	GGCTAGACTTCAGCTTCCC	GATTGTGGAGGTTTTCTACG	CAGTTTTGTCCTCCTTATCCCAAAAAGAACTAAAGAACAAACCCGTGTCGGTCCGGCTAGACTTCAGCTTCCCTAGTTCAGAATCTGCAcagcagcaGGACGGgcagcagcAGAATAGATTCGATCCGTAGAAAACCTCCACAATC
N/A	N/A	Ewg026b06	Singleton	N/A	Chr5_EtMIC4_2	N/A	mapping not performed	N/A	CTAACAGCTGGCAAAGTGG	CGCAAAGTGATCTTCTAATGG	CCATTTCCCACCAATGACC	CTAACAGCTGGCAAAGTGGGGGGGGGGATATGCGCAAAGTGATCTTCTAATGGGTTTATAGTCAGCTATCAATTTGATGCGACTTGAGACACTCCCCATATCCCCTTCCTGACGAGTTGTATTATTTTCGTTTGTGGCGGGTCATTGGTGGGAAATGG
N/A - Not Applicable
